# Supplementary material for: Metformin alters mitochondria-related metabolism and enhances human oligodendrocyte function
Source: Nat Commun. 2025 Aug 30;16:8126. doi: 10.1038/s41467-025-63279-4 (PMC12398550; doi:10.1038/s41467-025-63279-4)
Supplement: Supplementary file 3 — Supplementary Data S1-S11 [file 41467_2025_63279_MOESM3_ESM.xlsx]

## Sheet: Summary of tables
Iist of supplementary data
S1	DE analysis of metformin- and vehicle-treated groups (chimeric human cells)
S2	DE analysis of metformin- and vehicle-treated groups (chimeric mouse oligodendroglia)
S3	DE analysis of metformin- and vehicle-treated groups (chimeric mouse astrocytes)
S4	DE analysis of metformin- and vehicle-treated groups (chimeric mouse microglia)
S5	DE analysis of metformin- and vehicle-treated groups (chimeric mouse neurons)
S6	DE analysis of metformin-treated MS patients and healthy controls
S7	DE analysis of metformin-treated and un-treated MS patients
S8	Reagents for culturing hESCs, monolayer oligodendrocytes and cortical organoids
S9	Primary antibodies
S10	CNV analysis
S11	Box and whisker plot values for Figure 4B, 4D and S7D

## Sheet: S1
Supplementary Table 1
DE analysis of metformin- and vehicle-treated groups (chimeric human cells)
gene_symbol	avg_log2FC	pct.1	pct.2	p_val_adj	logFC_description
RPL18	0.843561	0.892	0.85	8.72093e-42	upregulated in metformin-treated cells		DGE analysis was performed using MAST within Seurat, two-sided statistical test that accounts for detection rate and zero inflation typical of single-cell RNA-seq data. P-values were adjusted for multiple comparisons using the Benjamini-Hochberg false discovery rate (FDR) method.
EIF1	0.565042	0.845	0.842	3.25262e-26	upregulated in metformin-treated cells
MTRNR2L12	-0.319537	0.992	0.993	7.31826e-26	downregulated in metformin-treated cells
AL627171.2	-0.854397	0.632	0.797	2.50112e-24	downregulated in metformin-treated cells
RPS10	-0.614609	0.75	0.906	9.83939e-24	downregulated in metformin-treated cells
PLCG2	-0.395887	0.972	0.983	2.00221e-23	downregulated in metformin-treated cells
AP2B1	-0.425135	0.595	0.788	3.16648e-23	downregulated in metformin-treated cells
MTRNR2L1	-0.436653	0.325	0.533	4.44463e-23	downregulated in metformin-treated cells
UQCR11	0.544276	0.745	0.684	2.02613e-22	upregulated in metformin-treated cells
RPL18A	0.570065	0.892	0.896	2.4469e-20	upregulated in metformin-treated cells
PABPC1	-0.554965	0.508	0.712	4.0005e-19	downregulated in metformin-treated cells
MTRNR2L8	-0.384632	0.411	0.6	3.81835e-18	downregulated in metformin-treated cells
TCF25	0.730176	0.583	0.414	5.91149e-18	upregulated in metformin-treated cells
MT-ATP8	-0.436086	0.684	0.836	1.41492e-17	downregulated in metformin-treated cells
PHPT1	0.288831	0.643	0.665	1.01815e-16	upregulated in metformin-treated cells
C1orf56	-0.557765	0.26	0.473	1.90185e-16	downregulated in metformin-treated cells
NDUFA11	0.634129	0.605	0.453	7.74517e-16	upregulated in metformin-treated cells
PRMT1	0.352968	0.599	0.56	2.19647e-15	upregulated in metformin-treated cells
MARCKS	-0.542236	0.836	0.924	2.3981e-15	downregulated in metformin-treated cells
ANAPC11	0.345234	0.631	0.609	4.52287e-15	upregulated in metformin-treated cells
RPL28	0.352672	0.933	0.954	5.0479e-15	upregulated in metformin-treated cells
MTRNR2L10	-0.760204	0.222	0.386	2.83038e-14	downregulated in metformin-treated cells
CIAO2B	0.279115	0.63	0.633	4.56415e-14	upregulated in metformin-treated cells
RBMX	-0.37586	0.691	0.851	1.18137e-13	downregulated in metformin-treated cells
NMT1	-0.286524	0.316	0.475	5.24386e-13	downregulated in metformin-treated cells
DPYSL2	-0.476314	0.834	0.902	6.02421e-13	downregulated in metformin-treated cells
CTNNB1	-0.546911	0.43	0.612	7.13278e-13	downregulated in metformin-treated cells
COX8A	0.573248	0.633	0.547	1.00391e-12	upregulated in metformin-treated cells
PET100	-0.300527	0.618	0.781	1.72602e-12	downregulated in metformin-treated cells
RPLP2	0.547678	0.723	0.704	3.19458e-12	upregulated in metformin-treated cells
MTRNR2L6	-0.414346	0.195	0.335	3.63323e-12	downregulated in metformin-treated cells
TCEAL8	-0.376908	0.378	0.551	7.13936e-12	downregulated in metformin-treated cells
EEF1D	0.478225	0.615	0.534	1.99295e-11	upregulated in metformin-treated cells
MRFAP1	0.352003	0.614	0.597	3.02234e-11	upregulated in metformin-treated cells
SMC3	0.205357	0.625	0.661	6.2601e-11	upregulated in metformin-treated cells
HNRNPH1	-0.48295	0.778	0.884	1.03488e-10	downregulated in metformin-treated cells
NTM	-0.461142	0.801	0.889	1.14875e-10	downregulated in metformin-treated cells
ATP6V0E2	0.626777	0.576	0.466	1.26392e-10	upregulated in metformin-treated cells
SNHG9	-0.329778	0.249	0.397	1.67573e-10	downregulated in metformin-treated cells
EID1	0.594599	0.699	0.595	1.98777e-10	upregulated in metformin-treated cells
ZNF827	-0.299251	0.464	0.619	3.21233e-10	downregulated in metformin-treated cells
YWHAE	-0.382687	0.937	0.966	3.22136e-10	downregulated in metformin-treated cells
MYL12A	-0.214536	0.251	0.396	4.3112e-10	downregulated in metformin-treated cells
RPF2	-0.236299	0.256	0.398	4.99579e-10	downregulated in metformin-treated cells
ATG12	-0.219982	0.399	0.55	5.19062e-10	downregulated in metformin-treated cells
MICOS13	0.292006	0.471	0.428	5.24031e-10	upregulated in metformin-treated cells
NRDC	0.361208	0.576	0.53	5.81602e-10	upregulated in metformin-treated cells
CTTNBP2	0.214304	0.402	0.425	8.29214e-10	upregulated in metformin-treated cells
NKAIN4	0.801961	0.494	0.369	1.11755e-09	upregulated in metformin-treated cells
EEF2	0.313709	0.853	0.843	1.33447e-09	upregulated in metformin-treated cells
TOMM20	0.52138	0.638	0.575	1.84336e-09	upregulated in metformin-treated cells
MCRIP1	0.540784	0.387	0.25	1.84424e-09	upregulated in metformin-treated cells
VPS28	0.221734	0.648	0.666	2.43334e-09	upregulated in metformin-treated cells
RTN3	0.414381	0.639	0.668	2.96778e-09	upregulated in metformin-treated cells
PSMA7	0.322571	0.598	0.593	3.30267e-09	upregulated in metformin-treated cells
PAFAH1B3	0.341716	0.498	0.463	3.64471e-09	upregulated in metformin-treated cells
CYP51A1	0.50398	0.505	0.513	4.65556e-09	upregulated in metformin-treated cells
ZCCHC10	-0.206081	0.24	0.372	5.92476e-09	downregulated in metformin-treated cells
DYNC1I2	-0.362233	0.722	0.826	7.22235e-09	downregulated in metformin-treated cells
HSP90B1	0.315496	0.873	0.867	7.78685e-09	upregulated in metformin-treated cells
PFDN1	-0.248629	0.545	0.691	9.34222e-09	downregulated in metformin-treated cells
ATP6V1E1	-0.201381	0.195	0.311	1.20502e-08	downregulated in metformin-treated cells
PABPC4	-0.229771	0.136	0.252	1.20504e-08	downregulated in metformin-treated cells
PHB	0.227413	0.55	0.534	1.90766e-08	upregulated in metformin-treated cells
NBR1	-0.272369	0.256	0.383	2.13946e-08	downregulated in metformin-treated cells
SEC11C	0.304505	0.761	0.757	2.20316e-08	upregulated in metformin-treated cells
ANAPC5	0.318744	0.512	0.485	2.22751e-08	upregulated in metformin-treated cells
HSPA5	0.525984	0.478	0.425	2.3424e-08	upregulated in metformin-treated cells
CNPY2	0.331023	0.767	0.745	2.36357e-08	upregulated in metformin-treated cells
ORMDL1	0.262141	0.579	0.585	2.36736e-08	upregulated in metformin-treated cells
EIF5A	-0.311225	0.219	0.353	2.47271e-08	downregulated in metformin-treated cells
GABARAPL2	0.282203	0.474	0.496	2.81016e-08	upregulated in metformin-treated cells
EDF1	0.249038	0.73	0.742	2.96918e-08	upregulated in metformin-treated cells
ECHS1	0.315259	0.384	0.339	2.99766e-08	upregulated in metformin-treated cells
SNRNP27	-0.294067	0.345	0.494	3.0156e-08	downregulated in metformin-treated cells
RAB14	0.390576	0.452	0.418	3.4299e-08	upregulated in metformin-treated cells
LRRC75A	-0.309791	0.184	0.33	3.60175e-08	downregulated in metformin-treated cells
ATXN7L3B	0.478365	0.512	0.414	5.83632e-08	upregulated in metformin-treated cells
TMEM14C	0.313559	0.518	0.473	6.16707e-08	upregulated in metformin-treated cells
AC092958.1	-0.258544	0.291	0.412	6.45399e-08	downregulated in metformin-treated cells
HNRNPA0	-0.230545	0.373	0.506	6.84855e-08	downregulated in metformin-treated cells
RPS29	-0.338884	0.838	0.91	7.65279e-08	downregulated in metformin-treated cells
ATP5IF1	0.51307	0.461	0.398	8.61841e-08	upregulated in metformin-treated cells
DCTN3	0.265394	0.578	0.567	9.55804e-08	upregulated in metformin-treated cells
GPATCH11	-0.219497	0.311	0.44	1.0208e-07	downregulated in metformin-treated cells
NUDC	0.396727	0.435	0.355	1.20114e-07	upregulated in metformin-treated cells
FYN	-0.209153	0.602	0.743	1.28451e-07	downregulated in metformin-treated cells
MDM4	-0.217123	0.539	0.676	1.29923e-07	downregulated in metformin-treated cells
MED4	-0.256353	0.402	0.541	1.31143e-07	downregulated in metformin-treated cells
PTMA	0.579728	0.957	0.952	1.4173e-07	upregulated in metformin-treated cells
HIST1H1E	0.686009	0.386	0.264	1.56694e-07	upregulated in metformin-treated cells
OAZ1	0.211307	0.758	0.77	1.65492e-07	upregulated in metformin-treated cells
PTGES3	0.475882	0.533	0.48	1.66607e-07	upregulated in metformin-treated cells
GLTP	-0.274195	0.397	0.529	2.0488e-07	downregulated in metformin-treated cells
FXR1	-0.216687	0.666	0.794	2.43595e-07	downregulated in metformin-treated cells
PCMT1	0.232489	0.544	0.537	3.14393e-07	upregulated in metformin-treated cells
RRP15	-0.201034	0.355	0.482	3.34133e-07	downregulated in metformin-treated cells
ARRDC3	-0.269084	0.218	0.345	4.33821e-07	downregulated in metformin-treated cells
TMED9	0.259051	0.413	0.394	4.43535e-07	upregulated in metformin-treated cells
TCEAL9	-0.341461	0.46	0.612	4.62254e-07	downregulated in metformin-treated cells
PSMD9	0.238555	0.288	0.251	4.67385e-07	upregulated in metformin-treated cells
PRMT2	-0.225079	0.54	0.659	4.95816e-07	downregulated in metformin-treated cells
SOX11	-0.379761	0.573	0.727	5.51794e-07	downregulated in metformin-treated cells
ATP5ME	-0.344403	0.75	0.861	5.83496e-07	downregulated in metformin-treated cells
PHYHIPL	0.320673	0.429	0.47	6.83477e-07	upregulated in metformin-treated cells
DYNC1LI1	0.363615	0.405	0.337	7.47066e-07	upregulated in metformin-treated cells
PUF60	0.411052	0.342	0.281	9.62433e-07	upregulated in metformin-treated cells
SPCS1	0.257545	0.655	0.645	9.83974e-07	upregulated in metformin-treated cells
PEBP1	0.4973	0.568	0.537	1.00083e-06	upregulated in metformin-treated cells
HP1BP3	-0.20024	0.502	0.619	1.12825e-06	downregulated in metformin-treated cells
EXOC6B	0.354988	0.257	0.206	1.31656e-06	upregulated in metformin-treated cells
KDELR1	0.229234	0.657	0.649	1.48725e-06	upregulated in metformin-treated cells
TSC22D4	0.318319	0.492	0.537	2.49729e-06	upregulated in metformin-treated cells
NAE1	0.31091	0.332	0.29	2.64209e-06	upregulated in metformin-treated cells
DLD	0.211462	0.262	0.257	2.90313e-06	upregulated in metformin-treated cells
SH3BGRL	-0.371967	0.502	0.668	3.33393e-06	downregulated in metformin-treated cells
COMT	0.447568	0.453	0.373	3.75254e-06	upregulated in metformin-treated cells
RERE	0.212819	0.347	0.346	3.91555e-06	upregulated in metformin-treated cells
ACTR3	0.295955	0.424	0.393	4.89397e-06	upregulated in metformin-treated cells
IFI27L2	-0.211744	0.523	0.659	4.92998e-06	downregulated in metformin-treated cells
THAP5	-0.222916	0.326	0.453	4.97214e-06	downregulated in metformin-treated cells
GNAI1	0.466899	0.418	0.377	5.55959e-06	upregulated in metformin-treated cells
PRKDC	0.327643	0.461	0.447	5.78587e-06	upregulated in metformin-treated cells
SNHG25	-0.224685	0.229	0.332	6.89352e-06	downregulated in metformin-treated cells
WSB2	-0.230559	0.165	0.269	7.06995e-06	downregulated in metformin-treated cells
HACD3	0.325848	0.558	0.511	7.27469e-06	upregulated in metformin-treated cells
PSMD8	0.454791	0.35	0.286	7.58232e-06	upregulated in metformin-treated cells
FAM32A	-0.209498	0.39	0.516	7.88659e-06	downregulated in metformin-treated cells
SLC25A3	0.452443	0.405	0.352	8.34763e-06	upregulated in metformin-treated cells
SBDS	0.307537	0.374	0.353	8.44486e-06	upregulated in metformin-treated cells
GOLIM4	-0.337935	0.388	0.532	8.87159e-06	downregulated in metformin-treated cells
UBA1	-0.220113	0.296	0.401	9.64893e-06	downregulated in metformin-treated cells
SPCS3	0.470665	0.657	0.595	1.10551e-05	upregulated in metformin-treated cells
ZNHIT1	0.209514	0.481	0.487	1.13938e-05	upregulated in metformin-treated cells
SUB1	-0.252642	0.795	0.905	1.65146e-05	downregulated in metformin-treated cells
ARGLU1	-0.219506	0.533	0.638	1.72309e-05	downregulated in metformin-treated cells
NDUFA5	-0.228081	0.581	0.714	1.95407e-05	downregulated in metformin-treated cells
LSM7	0.738807	0.279	0.158	2.17517e-05	upregulated in metformin-treated cells
DRAP1	0.203859	0.45	0.45	2.19842e-05	upregulated in metformin-treated cells
TRA2A	-0.408812	0.502	0.658	2.3975e-05	downregulated in metformin-treated cells
PSMD14	-0.206339	0.465	0.6	2.44532e-05	downregulated in metformin-treated cells
NDUFB1	-0.352379	0.635	0.774	2.51437e-05	downregulated in metformin-treated cells
ASAH1	0.411317	0.384	0.317	2.57796e-05	upregulated in metformin-treated cells
LAMTOR1	0.270096	0.502	0.463	2.64322e-05	upregulated in metformin-treated cells
ZNF106	0.240583	0.357	0.338	2.93847e-05	upregulated in metformin-treated cells
TUT4	0.283499	0.313	0.289	3.19722e-05	upregulated in metformin-treated cells
LYRM7	-0.243239	0.238	0.351	3.45655e-05	downregulated in metformin-treated cells
TTC14	0.267761	0.456	0.442	3.59644e-05	upregulated in metformin-treated cells
GPR155	-0.252038	0.436	0.568	3.63218e-05	downregulated in metformin-treated cells
AP2S1	0.345255	0.486	0.381	4.02234e-05	upregulated in metformin-treated cells
INSR	-0.22452	0.164	0.269	4.12155e-05	downregulated in metformin-treated cells
PSMD1	0.293276	0.522	0.467	4.45744e-05	upregulated in metformin-treated cells
ATP6V0B	0.469758	0.502	0.461	4.67599e-05	upregulated in metformin-treated cells
C6orf62	-0.235451	0.253	0.369	4.86895e-05	downregulated in metformin-treated cells
HNRNPA3	0.312661	0.802	0.773	5.12292e-05	upregulated in metformin-treated cells
COPE	0.547711	0.467	0.331	5.61815e-05	upregulated in metformin-treated cells
TUBB4A	-0.310397	0.328	0.435	5.72829e-05	downregulated in metformin-treated cells
METAP2	-0.252936	0.625	0.742	6.27196e-05	downregulated in metformin-treated cells
MARCH1	0.207903	0.374	0.376	6.35458e-05	upregulated in metformin-treated cells
USP33	0.204453	0.388	0.37	8.3315e-05	upregulated in metformin-treated cells
ATP6AP2	0.300177	0.382	0.351	9.17475e-05	upregulated in metformin-treated cells
PTBP2	-0.210617	0.447	0.565	9.42095e-05	downregulated in metformin-treated cells
PKN2	0.229353	0.467	0.443	9.57823e-05	upregulated in metformin-treated cells
USP11	0.334474	0.446	0.396	9.98488e-05	upregulated in metformin-treated cells
LEPROTL1	0.311847	0.443	0.384	0.000119299	upregulated in metformin-treated cells
DMAP1	0.285565	0.268	0.209	0.000123552	upregulated in metformin-treated cells
SELENOS	0.392434	0.278	0.21	0.000126983	upregulated in metformin-treated cells
ATP5F1B	0.332981	0.553	0.525	0.000144671	upregulated in metformin-treated cells
CTBP1	-0.203521	0.163	0.264	0.000145294	downregulated in metformin-treated cells
MDH2	0.218154	0.4	0.386	0.00014812	upregulated in metformin-treated cells
RIOK3	0.23959	0.428	0.405	0.000152176	upregulated in metformin-treated cells
MRPS11	0.207758	0.281	0.24	0.00015261	upregulated in metformin-treated cells
HSPH1	-0.56382	0.21	0.332	0.000154283	downregulated in metformin-treated cells
PFDN2	0.327734	0.571	0.567	0.000161387	upregulated in metformin-treated cells
CCT4	0.346296	0.33	0.269	0.000168342	upregulated in metformin-treated cells
NKTR	0.375655	0.521	0.452	0.000169995	upregulated in metformin-treated cells
ZNF462	-0.254531	0.547	0.675	0.000178161	downregulated in metformin-treated cells
CLINT1	0.377226	0.311	0.262	0.000178364	upregulated in metformin-treated cells
STMN4	0.228067	0.469	0.496	0.000181829	upregulated in metformin-treated cells
RSRC2	-0.257867	0.689	0.813	0.000190793	downregulated in metformin-treated cells
KHSRP	-0.24825	0.176	0.285	0.000206411	downregulated in metformin-treated cells
APBB2	0.211503	0.495	0.489	0.000218801	upregulated in metformin-treated cells
RAB2A	0.208483	0.322	0.309	0.000229954	upregulated in metformin-treated cells
MRPL1	-0.215683	0.26	0.366	0.000259001	downregulated in metformin-treated cells
CD151	0.245616	0.263	0.219	0.000266126	upregulated in metformin-treated cells
CAMLG	0.280143	0.343	0.307	0.000287791	upregulated in metformin-treated cells
HIF1A	0.406308	0.338	0.278	0.000291486	upregulated in metformin-treated cells
RBBP7	0.412503	0.517	0.473	0.000298124	upregulated in metformin-treated cells
SET	-0.345776	0.581	0.714	0.00030842	downregulated in metformin-treated cells
UTP11	-0.265928	0.31	0.436	0.000322534	downregulated in metformin-treated cells
ACTB	-0.202783	0.909	0.948	0.000367089	downregulated in metformin-treated cells
CD81	0.204812	0.546	0.527	0.000375897	upregulated in metformin-treated cells
ARPP19	-0.206797	0.522	0.635	0.000378634	downregulated in metformin-treated cells
PRDX5	0.36858	0.548	0.47	0.00041401	upregulated in metformin-treated cells
OLIG1	0.39704	0.403	0.393	0.000419343	upregulated in metformin-treated cells
SNRPB	0.269375	0.331	0.275	0.000432575	upregulated in metformin-treated cells
ANGPTL2	0.214356	0.339	0.335	0.000459577	upregulated in metformin-treated cells
KATNBL1	0.222732	0.425	0.414	0.000489983	upregulated in metformin-treated cells
NOC2L	0.244216	0.253	0.213	0.000530466	upregulated in metformin-treated cells
SLC44A1	-0.307262	0.756	0.851	0.00053555	downregulated in metformin-treated cells
PPP4R2	0.346473	0.298	0.229	0.00057851	upregulated in metformin-treated cells
BEX5	-0.328708	0.343	0.471	0.000693913	downregulated in metformin-treated cells
PRPF6	0.37255	0.353	0.259	0.000755368	upregulated in metformin-treated cells
NSD1	0.269208	0.412	0.372	0.000877198	upregulated in metformin-treated cells
ARL2	0.289281	0.343	0.264	0.00090905	upregulated in metformin-treated cells
SRSF10	0.355694	0.596	0.523	0.000939683	upregulated in metformin-treated cells
MTPN	0.33502	0.323	0.268	0.00100241	upregulated in metformin-treated cells
PPP1CB	-0.253364	0.647	0.749	0.00102744	downregulated in metformin-treated cells
SEMA5A	-0.286158	0.667	0.784	0.00106262	downregulated in metformin-treated cells
NDUFA3	-0.302215	0.679	0.798	0.00116291	downregulated in metformin-treated cells
FAM177A1	0.269951	0.294	0.247	0.00118134	upregulated in metformin-treated cells
COX16	-0.224678	0.571	0.696	0.00125762	downregulated in metformin-treated cells
ABCF1	-0.226828	0.386	0.496	0.00128981	downregulated in metformin-treated cells
PTPRZ1	0.820423	0.885	0.905	0.00135666	upregulated in metformin-treated cells
RAP2A	-0.252438	0.433	0.548	0.00138449	downregulated in metformin-treated cells
SMC5	0.223157	0.351	0.334	0.00149576	upregulated in metformin-treated cells
SCG5	-0.220104	0.451	0.599	0.00169744	downregulated in metformin-treated cells
SMDT1	0.452779	0.408	0.323	0.00191716	upregulated in metformin-treated cells
CDC42SE1	-0.235966	0.56	0.69	0.00193122	downregulated in metformin-treated cells
BZW1	-0.221376	0.684	0.797	0.00232441	downregulated in metformin-treated cells
YIPF3	0.229591	0.292	0.251	0.00242986	upregulated in metformin-treated cells
PCDHGB6	0.279637	0.574	0.586	0.00255381	upregulated in metformin-treated cells
FUS	0.277309	0.738	0.722	0.00259254	upregulated in metformin-treated cells
ATP6V1F	-0.213266	0.568	0.691	0.00274721	downregulated in metformin-treated cells
RAB30-DT	0.237603	0.349	0.316	0.00278595	upregulated in metformin-treated cells
DPM3	0.368644	0.295	0.196	0.0028456	upregulated in metformin-treated cells
PCDH11X	0.31319	0.466	0.461	0.00286507	upregulated in metformin-treated cells
ZFC3H1	0.300139	0.313	0.261	0.00303136	upregulated in metformin-treated cells
HMGN2	0.408209	0.45	0.412	0.00308191	upregulated in metformin-treated cells
TMEM126B	-0.200996	0.342	0.456	0.00316863	downregulated in metformin-treated cells
CHCHD2	0.581793	0.302	0.199	0.00339434	upregulated in metformin-treated cells
HLA-A	0.281606	0.279	0.251	0.00373997	upregulated in metformin-treated cells
PPP2R2A	0.302335	0.46	0.425	0.00395425	upregulated in metformin-treated cells
SNRPB2	-0.260766	0.578	0.694	0.00404742	downregulated in metformin-treated cells
DHX36	0.257359	0.391	0.366	0.00422648	upregulated in metformin-treated cells
ATP1B1	-0.384199	0.321	0.452	0.00446553	downregulated in metformin-treated cells
KMT2E	0.255249	0.606	0.574	0.00446941	upregulated in metformin-treated cells
SLIRP	-0.224254	0.668	0.784	0.00504412	downregulated in metformin-treated cells
PSMD4	-0.20386	0.482	0.599	0.00510682	downregulated in metformin-treated cells
FIBP	0.483021	0.37	0.238	0.00516591	upregulated in metformin-treated cells
CRIPT	-0.201161	0.505	0.606	0.0053166	downregulated in metformin-treated cells
TUBB2B	0.394468	0.61	0.616	0.00543414	upregulated in metformin-treated cells
CRYAB	0.289119	0.305	0.325	0.0057398	upregulated in metformin-treated cells
CCT6A	0.437843	0.474	0.386	0.0062101	upregulated in metformin-treated cells
GPX4	0.731822	0.321	0.173	0.00636558	upregulated in metformin-treated cells
HNRNPM	0.505643	0.433	0.309	0.00708499	upregulated in metformin-treated cells
SNX13	0.338556	0.38	0.313	0.00789204	upregulated in metformin-treated cells
LMAN1	0.335179	0.356	0.278	0.00912872	upregulated in metformin-treated cells
UBXN4	0.227621	0.485	0.461	0.00990603	upregulated in metformin-treated cells
RFTN2	-0.226138	0.43	0.543	0.0100164	downregulated in metformin-treated cells
TCEAL4	-0.266449	0.671	0.784	0.0101629	downregulated in metformin-treated cells
PDGFC	-0.200106	0.219	0.314	0.0103569	downregulated in metformin-treated cells
CDC37	0.373487	0.319	0.229	0.0111604	upregulated in metformin-treated cells
TUBB4B	0.460708	0.324	0.264	0.01118	upregulated in metformin-treated cells
BEX2	-0.265223	0.611	0.736	0.0111958	downregulated in metformin-treated cells
PTGDS	0.699711	0.428	0.431	0.0122867	upregulated in metformin-treated cells
SAFB	0.397536	0.277	0.175	0.012495	upregulated in metformin-treated cells
HSPA9	0.310928	0.364	0.297	0.0126558	upregulated in metformin-treated cells
TCF7L2	-0.22704	0.588	0.693	0.0140982	downregulated in metformin-treated cells
VAMP2	0.283122	0.378	0.349	0.0158915	upregulated in metformin-treated cells
CBX3	-0.222343	0.734	0.825	0.0170983	downregulated in metformin-treated cells
FRMD4B	0.37096	0.43	0.445	0.018306	upregulated in metformin-treated cells
RPRD1A	0.246882	0.348	0.303	0.0228975	upregulated in metformin-treated cells
LARP7	-0.211701	0.353	0.453	0.023654	downregulated in metformin-treated cells
COMMD9	-0.219115	0.23	0.323	0.0245437	downregulated in metformin-treated cells
NDUFV1	0.34218	0.263	0.165	0.0246335	upregulated in metformin-treated cells
MTSS1	0.458506	0.424	0.379	0.0252498	upregulated in metformin-treated cells
UBR2	0.32635	0.294	0.231	0.0252777	upregulated in metformin-treated cells
TKT	0.275642	0.415	0.36	0.0264139	upregulated in metformin-treated cells
SRSF1	0.298716	0.38	0.313	0.028518	upregulated in metformin-treated cells
GRID2	0.242185	0.619	0.599	0.029398	upregulated in metformin-treated cells
CHORDC1	-0.219138	0.428	0.539	0.0314957	downregulated in metformin-treated cells
DCTN1	0.205836	0.27	0.24	0.0316552	upregulated in metformin-treated cells
RAD50	0.33243	0.334	0.266	0.0320587	upregulated in metformin-treated cells
UPF3A	0.343398	0.349	0.285	0.0333193	upregulated in metformin-treated cells
SLC25A4	0.306807	0.288	0.226	0.0339375	upregulated in metformin-treated cells
YBX1	-0.235457	0.521	0.644	0.0340542	downregulated in metformin-treated cells
RABAC1	1.01563	0.309	0.097	0.0362478	upregulated in metformin-treated cells
H3F3A	0.343614	0.932	0.948	0.0373522	upregulated in metformin-treated cells
EIF1AX	0.254349	0.426	0.405	0.0376886	upregulated in metformin-treated cells
TIMM13	0.342657	0.454	0.359	0.041576	upregulated in metformin-treated cells
BSG	0.369834	0.492	0.428	0.0435317	upregulated in metformin-treated cells
SYMPK	0.327788	0.265	0.175	0.0528749	NS
DHRS7	0.326155	0.337	0.279	0.0538468	NS
ATL1	0.303796	0.336	0.283	0.0543967	NS
LRCH3	0.344503	0.364	0.317	0.0546279	NS
GNG12	-0.220892	0.44	0.557	0.0561402	NS
RASGEF1B	-0.427231	0.367	0.481	0.0570495	NS
EIF3G	0.201005	0.29	0.261	0.0581309	NS
CCDC47	0.267331	0.336	0.297	0.062391	NS
SELENOH	0.611062	0.336	0.203	0.06399	NS
SCN3A	-0.21608	0.433	0.533	0.0648555	NS
MAP2	-0.204497	0.756	0.844	0.0666882	NS
COX7A2	-0.208031	0.784	0.882	0.0669798	NS
RTKN	0.224044	0.3	0.281	0.0675177	NS
LRP1B	0.26112	0.277	0.259	0.0748328	NS
EPHB1	-0.208028	0.19	0.273	0.0758795	NS
GNG7	0.284643	0.257	0.208	0.086586	NS
DNAJB1	-0.369519	0.216	0.282	0.0876374	NS
RPS15	1.15441	0.611	0.515	0.0894564	NS
CDC42	-0.207271	0.819	0.9	0.0935821	NS
SOX4	-0.282478	0.911	0.957	0.101181	NS
TMED4	0.227245	0.29	0.264	0.105165	NS
SUGP2	0.228833	0.394	0.363	0.106187	NS
SNRNP70	0.277867	0.297	0.264	0.108486	NS
NDUFA10	0.330257	0.278	0.203	0.111543	NS
ATP5MD	-0.300267	0.755	0.854	0.127826	NS
RAB9A	0.225885	0.447	0.41	0.132704	NS
SEL1L	0.211564	0.387	0.362	0.133758	NS
GTF3C1	0.308906	0.309	0.234	0.139008	NS
SKIL	-0.242084	0.513	0.599	0.145838	NS
PMP2	-0.239155	0.657	0.762	0.158521	NS
MICAL3	0.227796	0.375	0.366	0.158761	NS
PAPOLA	0.249301	0.419	0.381	0.162701	NS
AC008969.1	0.352251	0.271	0.189	0.200796	NS
ARPC2	0.200942	0.26	0.236	0.208951	NS
VDAC2	0.564027	0.37	0.25	0.226007	NS
POU3F3	0.471623	0.381	0.286	0.231045	NS
DNM3	0.324587	0.376	0.331	0.244654	NS
UBL5	-0.23605	0.786	0.882	0.249745	NS
HMGB1	-0.254515	0.911	0.962	0.262745	NS
CDC37L1	0.287397	0.253	0.192	0.265718	NS
NUDCD2	0.419388	0.363	0.248	0.275552	NS
MTX2	0.290186	0.265	0.191	0.314522	NS
MBTPS1	0.360655	0.354	0.257	0.319698	NS
MRPL3	0.339638	0.291	0.209	0.333044	NS
PPA1	0.262902	0.359	0.328	0.344768	NS
NDUFB10	0.289021	0.322	0.266	0.364999	NS
PACC1	0.341043	0.427	0.412	0.372013	NS
AL359091.1	0.208484	0.34	0.366	0.506231	NS
MYO6	0.27084	0.263	0.213	0.534564	NS
PLPPR1	-0.202908	0.649	0.728	0.564698	NS
AHI1	0.234854	0.259	0.238	0.772523	NS
RAB11B	0.245987	0.281	0.222	0.852237	NS
ATP5F1E	-0.243838	0.926	0.971	0.893662	NS
RALGPS2	0.238239	0.26	0.223	0.901185	NS
SRSF3	-0.215175	0.833	0.917	0.933968	NS
GPD1	-0.276347	0.167	0.251	0.957263	NS
DHX29	0.333303	0.295	0.216	1	NS
RAB33A	0.334624	0.342	0.309	1	NS
RPL8	0.878915	0.617	0.534	1	NS
BEX1	0.609938	0.484	0.424	1	NS
HSPA1B	-0.292364	0.171	0.252	1	NS
TXNDC15	0.21944	0.254	0.216	1	NS
RSRP1	0.53677	0.443	0.341	1	NS
DNAJA2	0.224611	0.284	0.244	1	NS
NDUFS8	0.375759	0.361	0.266	1	NS
PDGFA	-0.263242	0.226	0.314	1	NS
PRDX1	-0.266573	0.904	0.951	1	NS
MLF2	0.236722	0.344	0.307	1	NS
UBXN1	0.413178	0.34	0.255	1	NS
RANBP2	0.282483	0.27	0.21	1	NS
MRPL18	-0.224402	0.397	0.487	1	NS
TMCC3	-0.222445	0.203	0.282	1	NS
TRA2B	0.263904	0.41	0.36	1	NS
NME2	0.514583	0.529	0.457	1	NS
UBC	-0.256445	0.846	0.909	1	NS
PCDH15	0.219366	0.562	0.546	1	NS
EIF1B	-0.244858	0.768	0.849	1	NS
ERLEC1	0.348342	0.264	0.187	1	NS
CYCS	-0.214386	0.533	0.624	1	NS
USP46	0.202206	0.275	0.23	1	NS
HSP90AA1	-0.44313	0.919	0.962	1	NS
MRPL43	0.350692	0.288	0.192	1	NS
TBCA	-0.219339	0.734	0.812	1	NS
CXADR	0.202714	0.288	0.257	1	NS
LHFPL3	0.252348	0.431	0.366	1	NS
LRPAP1	0.439894	0.267	0.161	1	NS
BCAS1	-0.289851	0.827	0.879	1	NS
HSPA8	-0.222392	0.86	0.91	1	NS
NDUFB7	0.543958	0.425	0.276	1	NS
ACTG1	-0.227893	0.955	0.985	1	NS
COL20A1	0.382453	0.316	0.229	1	NS
CSMD3	0.207303	0.341	0.314	1	NS
MPC2	0.461705	0.264	0.143	1	NS
PRDX4	0.342754	0.267	0.175	1	NS
SLC25A6	0.571178	0.481	0.359	1	NS
NDUFS6	0.49462	0.306	0.194	1	NS
UCHL1	0.342719	0.398	0.32	1	NS
TSC22D1	0.221662	0.836	0.825	1	NS
COL9A1	0.259477	0.296	0.247	1	NS
SRP14	-0.230617	0.919	0.941	1	NS
RSBN1L	0.359279	0.322	0.243	1	NS
PFN2	-0.225148	0.668	0.735	1	NS
FARP2	0.219073	0.265	0.22	1	NS
CLDN11	-0.370511	0.243	0.283	1	NS
SIRT2	-0.245714	0.847	0.888	1	NS
TUBA1A	-0.271905	0.979	0.987	1	NS
AC008080.4	-0.226706	0.343	0.407	1	NS
COX5B	0.56703	0.416	0.311	1	NS
SAT1	-0.231882	0.491	0.565	1	NS
NDUFB11	0.503734	0.398	0.286	1	NS

## Sheet: S2
Supplementary Table 2
DE analysis of metformin- and vehicle-treated groups (chimeric mouse oligodendroglia)
gene_symbol	avg_log2FC	pct.1	pct.2	p_val_adj	logFC_description
Eif1	0.709668	0.915	0.863	0	upgregulated in metformin-treated cells	DGE analysis was performed using MAST within Seurat, two-sided statistical test that accounts for detection rate and zero inflation typical of single-cell RNA-seq data. P-values were adjusted for multiple comparisons using the Benjamini-Hochberg false discovery rate (FDR) method.
Gstp1	0.753334	0.796	0.728	0	upgregulated in metformin-treated cells
Mal	0.609164	0.993	0.994	0	upgregulated in metformin-treated cells
Xist	0.439528	0.625	0.492	0	upgregulated in metformin-treated cells
mt-Atp8	-0.504238	0.881	0.956	1.21754099064222e-316	downregulated in metformin-treated cells
Gm10076	0.682379	0.337	0.184	1.31462286932153e-315	upgregulated in metformin-treated cells
Lars2	-0.42482	0.745	0.862	6.30688744032987e-300	downregulated in metformin-treated cells
Rps29	-0.354357	0.956	0.985	3.86202748139735e-294	downregulated in metformin-treated cells
Pigz	0.556034	0.774	0.704	1.24989247776432e-271	upgregulated in metformin-treated cells
Ckb	0.82382	0.877	0.854	2.3230102645798e-251	upgregulated in metformin-treated cells
Uba52	0.463359	0.487	0.409	2.72828162648155e-248	upgregulated in metformin-treated cells
mt-Nd2	-0.274525	0.962	0.985	1.28265376390994e-222	downregulated in metformin-treated cells
mt-Nd3	-0.277353	0.757	0.861	7.61287880725834e-201	downregulated in metformin-treated cells
Fth1	1.1037	0.979	0.984	4.02884713640953e-192	upgregulated in metformin-treated cells
Nmt1	-0.360281	0.412	0.59	2.92663307955121e-179	downregulated in metformin-treated cells
Dync1i2	-0.373014	0.736	0.864	7.21643220308066e-167	downregulated in metformin-treated cells
Rps18	-0.331916	0.676	0.815	3.05553320277725e-164	downregulated in metformin-treated cells
Bin1	0.708747	0.587	0.467	2.79420129663147e-163	upgregulated in metformin-treated cells
Selenof	0.330245	0.773	0.763	1.12559578549656e-161	upgregulated in metformin-treated cells
Glul	-0.384265	0.953	0.982	7.82516590792423e-157	downregulated in metformin-treated cells
Cbx3	-0.414925	0.534	0.704	2.48552367841294e-153	downregulated in metformin-treated cells
Rpl41	-0.310623	0.937	0.973	4.47869339574648e-153	downregulated in metformin-treated cells
Rpl13	0.708009	0.515	0.418	1.07833015210365e-149	upgregulated in metformin-treated cells
Ndufs7	0.302785	0.662	0.622	2.26390056294802e-146	upgregulated in metformin-treated cells
Ppp1r14a	0.87493	0.335	0.194	1.07681940336343e-145	upgregulated in metformin-treated cells
Chchd2	0.78816	0.451	0.335	4.49021816536459e-144	upgregulated in metformin-treated cells
Ttll7	0.369748	0.954	0.938	2.15412022956649e-143	upgregulated in metformin-treated cells
Oaz1	0.369673	0.767	0.735	4.16531051198596e-139	upgregulated in metformin-treated cells
Dpysl2	-0.289315	0.814	0.91	4.78613282966796e-139	downregulated in metformin-treated cells
Atp5k	-0.340883	0.543	0.689	3.47673164151575e-135	downregulated in metformin-treated cells
Ap2s1	0.49753	0.435	0.309	9.08899766458822e-135	upgregulated in metformin-treated cells
Rpl38	-0.289257	0.873	0.938	4.75032536979158e-132	downregulated in metformin-treated cells
Ndufb1-ps	-0.339053	0.514	0.66	1.97513968859796e-128	downregulated in metformin-treated cells
AC149090.1	0.59995	0.35	0.207	4.47157219726233e-122	upgregulated in metformin-treated cells
Rps28	-0.294512	0.846	0.92	1.41467248242837e-119	downregulated in metformin-treated cells
Hspa5	0.213351	0.635	0.642	1.01383638788667e-118	upgregulated in metformin-treated cells
Phpt1	-0.340707	0.266	0.41	1.62579901826702e-118	downregulated in metformin-treated cells
Spcs2	0.3651	0.581	0.513	1.24001346393453e-116	upgregulated in metformin-treated cells
St18	-0.31036	0.502	0.646	1.45744480230016e-116	downregulated in metformin-treated cells
Nfia	-0.355453	0.418	0.569	3.18021252559057e-115	downregulated in metformin-treated cells
Itm2b	0.369202	0.765	0.749	2.15324653368316e-114	upgregulated in metformin-treated cells
Ap2b1	-0.227642	0.293	0.417	2.29681263736761e-114	downregulated in metformin-treated cells
Fabp5	0.384568	0.593	0.534	3.57367200541057e-113	upgregulated in metformin-treated cells
Tmeff2	0.438745	0.66	0.587	9.28553577099626e-113	upgregulated in metformin-treated cells
Psmc1	-0.282988	0.305	0.44	1.04045453171049e-111	downregulated in metformin-treated cells
Vkorc1	0.325534	0.437	0.379	1.13033582561486e-110	upgregulated in metformin-treated cells
Calm1	0.509085	0.751	0.677	1.48445349384487e-110	upgregulated in metformin-treated cells
Pet100	-0.251248	0.365	0.493	8.47432772779962e-110	downregulated in metformin-treated cells
Rps27	-0.255098	0.875	0.939	6.34090175354918e-109	downregulated in metformin-treated cells
Dnajb2	0.427758	0.7	0.664	4.95574089096752e-107	upgregulated in metformin-treated cells
Snrnp27	-0.248328	0.41	0.542	2.55204344349075e-106	downregulated in metformin-treated cells
Pebp1	0.44587	0.556	0.464	5.36543173204218e-106	upgregulated in metformin-treated cells
Glo1	-0.294387	0.423	0.567	4.56888712482586e-104	downregulated in metformin-treated cells
Tmco1	-0.227214	0.407	0.533	1.45085767557291e-103	downregulated in metformin-treated cells
Pcbp4	0.457437	0.605	0.517	4.28423733575946e-103	upgregulated in metformin-treated cells
Tpt1	0.536665	0.692	0.671	1.35994736240502e-102	upgregulated in metformin-treated cells
Slc48a1	0.368258	0.729	0.693	3.9773167668742e-102	upgregulated in metformin-treated cells
Amd1	-0.251227	0.304	0.423	7.7947946816629e-102	downregulated in metformin-treated cells
Pabpc1	-0.288442	0.28	0.405	1.61233465640452e-99	downregulated in metformin-treated cells
Pllp	0.324181	0.753	0.76	2.07301070278823e-99	upgregulated in metformin-treated cells
Rex1bd	0.604121	0.328	0.177	4.10779766384365e-99	upgregulated in metformin-treated cells
Gnb1	-0.238819	0.333	0.456	7.64011085927872e-99	downregulated in metformin-treated cells
Cst3	0.303025	0.709	0.681	5.17445247554284e-98	upgregulated in metformin-treated cells
Dstn	-0.286221	0.753	0.851	5.35852871490719e-96	downregulated in metformin-treated cells
Mrpl48	-0.219046	0.398	0.523	7.7378352879223e-96	downregulated in metformin-treated cells
Ndufa12	-0.214057	0.309	0.421	3.59100259337785e-95	downregulated in metformin-treated cells
Ndufaf2	-0.22688	0.265	0.378	4.89909624998479e-95	downregulated in metformin-treated cells
Gm4258	-0.210078	0.489	0.618	1.80038369443807e-94	downregulated in metformin-treated cells
Cox8a	0.776462	0.503	0.37	4.44327982146547e-94	upgregulated in metformin-treated cells
Dctn4	-0.233789	0.541	0.663	4.8100658258587e-93	downregulated in metformin-treated cells
Gsn	0.251983	0.479	0.471	4.5369274779024e-92	upgregulated in metformin-treated cells
Trmt112	0.23197	0.415	0.383	4.6383432089415e-91	upgregulated in metformin-treated cells
Cox5b	0.624497	0.441	0.315	9.33030881097024e-91	upgregulated in metformin-treated cells
Dctn2	0.286707	0.493	0.446	1.13629484941605e-90	upgregulated in metformin-treated cells
Mbp	0.208081	0.991	0.99	2.07716718211963e-90	upgregulated in metformin-treated cells
Smdt1	0.463132	0.606	0.52	1.06581251161956e-89	upgregulated in metformin-treated cells
Atp5md	-0.218937	0.55	0.673	2.05348426128927e-88	downregulated in metformin-treated cells
Rps21	-0.21475	0.891	0.938	2.43846787322328e-88	downregulated in metformin-treated cells
Uqcrq	0.302773	0.551	0.504	2.91296526651156e-88	upgregulated in metformin-treated cells
Sec61g	-0.210783	0.476	0.597	7.25915369532021e-87	downregulated in metformin-treated cells
Mapt	0.259707	0.944	0.935	1.05796031448815e-86	upgregulated in metformin-treated cells
Sars	-0.20008	0.376	0.489	1.35530152781377e-86	downregulated in metformin-treated cells
Atp5mpl	-0.21918	0.466	0.587	2.93023296985141e-86	downregulated in metformin-treated cells
Pdap1	-0.221685	0.534	0.654	4.11712842807793e-86	downregulated in metformin-treated cells
Arpc5	0.320683	0.539	0.476	5.70411263844359e-86	upgregulated in metformin-treated cells
Slc38a2	-0.26016	0.749	0.836	1.48606447264457e-85	downregulated in metformin-treated cells
Ap2a1	0.217388	0.56	0.548	3.96993786955796e-85	upgregulated in metformin-treated cells
Exoc6b	0.273616	0.506	0.471	6.31053161620252e-84	upgregulated in metformin-treated cells
1110004F10Rik	-0.207327	0.41	0.523	8.62057729558822e-82	downregulated in metformin-treated cells
Enpp6	-0.230151	0.279	0.397	9.49134201761565e-82	downregulated in metformin-treated cells
Thoc7	-0.251301	0.212	0.314	1.17033598857721e-80	downregulated in metformin-treated cells
Rpl39	-0.238864	0.799	0.885	2.34218681739407e-80	downregulated in metformin-treated cells
Rpl26	-0.200362	0.788	0.879	7.68235049631785e-80	downregulated in metformin-treated cells
Fbxl5	0.280995	0.546	0.498	1.62227741278875e-79	upgregulated in metformin-treated cells
Hmgb1	-0.250163	0.892	0.942	1.97998596707959e-79	downregulated in metformin-treated cells
Zfp706	0.219614	0.443	0.424	5.57337936303849e-79	upgregulated in metformin-treated cells
Serinc5	0.233073	0.56	0.537	1.33095558764864e-78	upgregulated in metformin-treated cells
Qdpr	0.305452	0.898	0.912	1.36528808875759e-78	upgregulated in metformin-treated cells
Ift43	-0.200288	0.379	0.488	5.73622329150105e-78	downregulated in metformin-treated cells
Ssr1	0.265814	0.455	0.41	8.26482899464385e-78	upgregulated in metformin-treated cells
Epn2	0.240031	0.66	0.642	1.24285696229945e-76	upgregulated in metformin-treated cells
Nudcd3	0.219808	0.393	0.36	1.50615577008774e-76	upgregulated in metformin-treated cells
Ddx5	0.338021	0.785	0.74	4.64096599876334e-76	upgregulated in metformin-treated cells
Ugt8a	0.225638	0.776	0.774	9.4514704035521e-76	upgregulated in metformin-treated cells
Etv1	-0.27826	0.404	0.532	1.37478313257485e-75	downregulated in metformin-treated cells
Pik3c2b	-0.222964	0.241	0.342	2.70896523277086e-75	downregulated in metformin-treated cells
Lgi3	0.21319	0.692	0.686	1.72621097618949e-74	upgregulated in metformin-treated cells
Rer1	0.283645	0.37	0.312	1.30370574803517e-73	upgregulated in metformin-treated cells
Rbm39	0.307924	0.454	0.408	1.3822862235899e-73	upgregulated in metformin-treated cells
Ywhaq	0.347706	0.856	0.856	1.63237747086194e-73	upgregulated in metformin-treated cells
Calm2	-0.272394	0.733	0.837	1.77448421517533e-73	downregulated in metformin-treated cells
Atp6v1e1	-0.223432	0.535	0.649	2.76310033765041e-73	downregulated in metformin-treated cells
Skp1a	-0.251795	0.527	0.647	3.0392699912441e-73	downregulated in metformin-treated cells
Pmp22	-0.202941	0.43	0.552	4.1633488125468e-73	downregulated in metformin-treated cells
Aplp2	0.235651	0.674	0.657	1.19351724739023e-72	upgregulated in metformin-treated cells
Cdh2	-0.219038	0.285	0.385	1.40896990024633e-72	downregulated in metformin-treated cells
Dynll1	0.308285	0.403	0.361	2.81970652692981e-71	upgregulated in metformin-treated cells
Clasp2	-0.258382	0.78	0.868	4.49662029994869e-71	downregulated in metformin-treated cells
Timm10b	0.218572	0.383	0.353	6.09153146549569e-71	upgregulated in metformin-treated cells
Hs3st1	0.313136	0.42	0.371	9.19184093057172e-71	upgregulated in metformin-treated cells
Romo1	0.256066	0.35	0.308	1.79301381118064e-70	upgregulated in metformin-treated cells
Dusp11	0.227812	0.599	0.572	5.52042020294597e-70	upgregulated in metformin-treated cells
Bloc1s1	-0.239087	0.251	0.35	8.27894023915315e-68	downregulated in metformin-treated cells
Rplp2	0.309755	0.683	0.651	5.51061057144208e-67	upgregulated in metformin-treated cells
Atp5b	0.21347	0.541	0.519	7.91740431215068e-67	upgregulated in metformin-treated cells
Bhlhe41	-0.218381	0.314	0.41	1.24003252426707e-66	downregulated in metformin-treated cells
Rpl6	-0.224614	0.873	0.927	4.13329653855481e-66	downregulated in metformin-treated cells
Igsf8	0.347195	0.352	0.287	9.25874733925749e-66	upgregulated in metformin-treated cells
Gstm5	-0.202481	0.555	0.662	3.61606343906753e-65	downregulated in metformin-treated cells
Cox6a1	0.259728	0.419	0.402	8.34244976779101e-65	upgregulated in metformin-treated cells
Rabac1	0.502335	0.526	0.424	5.71111382097669e-64	upgregulated in metformin-treated cells
Rab14	0.226211	0.415	0.382	1.84714462670802e-63	upgregulated in metformin-treated cells
Rps2	0.375186	0.334	0.259	2.20493520422748e-63	upgregulated in metformin-treated cells
Atp5d	0.361435	0.312	0.23	1.04658281105928e-62	upgregulated in metformin-treated cells
Psmb4	0.204906	0.432	0.403	3.33616362694219e-62	upgregulated in metformin-treated cells
Rab31	0.217288	0.506	0.486	5.42808196754414e-62	upgregulated in metformin-treated cells
Eif2s2	-0.246631	0.643	0.745	7.39493792596854e-62	downregulated in metformin-treated cells
Rrp1	0.260231	0.355	0.304	8.67270251269614e-62	upgregulated in metformin-treated cells
Eif5a	0.202565	0.281	0.249	3.72980315996098e-61	upgregulated in metformin-treated cells
Mpc2	0.436021	0.25	0.141	1.67699566327902e-60	upgregulated in metformin-treated cells
Fscn1	-0.209662	0.407	0.512	7.86590072954643e-60	downregulated in metformin-treated cells
Thra	0.225	0.47	0.444	1.98141820150785e-59	upgregulated in metformin-treated cells
Dnajc19	0.321412	0.446	0.38	2.04013711855722e-59	upgregulated in metformin-treated cells
Prkar1a	0.265787	0.434	0.392	1.11884035049359e-58	upgregulated in metformin-treated cells
Dixdc1	0.253957	0.47	0.437	1.26119645661509e-58	upgregulated in metformin-treated cells
Hook3	0.203788	0.527	0.514	2.179097313838e-58	upgregulated in metformin-treated cells
Car14	-0.204583	0.596	0.694	3.22821550672997e-58	downregulated in metformin-treated cells
Pcyt2	0.210989	0.269	0.237	1.80170384897907e-57	upgregulated in metformin-treated cells
Emc10	0.227228	0.341	0.305	5.94316630212892e-57	upgregulated in metformin-treated cells
Sf3b5	0.244205	0.268	0.221	1.71843562690407e-56	upgregulated in metformin-treated cells
Mapk3	0.200636	0.465	0.441	3.33603800057887e-56	upgregulated in metformin-treated cells
Cisd1	0.436877	0.321	0.219	2.73797500041519e-55	upgregulated in metformin-treated cells
Med28	0.259116	0.265	0.212	6.83485722122398e-55	upgregulated in metformin-treated cells
Bsg	0.316993	0.274	0.211	7.61390195686235e-55	upgregulated in metformin-treated cells
Ndufa6	0.386607	0.432	0.341	1.79630321474385e-53	upgregulated in metformin-treated cells
Mon2	0.254847	0.328	0.286	3.67573094819022e-53	upgregulated in metformin-treated cells
Sbf1	0.238596	0.347	0.313	1.51871797460082e-52	upgregulated in metformin-treated cells
Itm2c	0.212269	0.326	0.294	1.68508417543473e-52	upgregulated in metformin-treated cells
Edf1	0.314878	0.355	0.289	3.44816679969934e-52	upgregulated in metformin-treated cells
Fcho1	0.215648	0.31	0.278	4.4229566321107e-52	upgregulated in metformin-treated cells
Ndufs2	0.258845	0.319	0.267	1.180908230045e-51	upgregulated in metformin-treated cells
Fermt2	0.240672	0.516	0.478	1.46443038445265e-51	upgregulated in metformin-treated cells
Olig1	0.238285	0.589	0.567	1.31380897679879e-50	upgregulated in metformin-treated cells
Cox7c	-0.240258	0.853	0.904	5.67965293351325e-50	downregulated in metformin-treated cells
Mrpl52	0.295175	0.296	0.234	8.64995497786227e-50	upgregulated in metformin-treated cells
Fam53b	0.28109	0.416	0.361	1.92697206389789e-49	upgregulated in metformin-treated cells
Nrd1	0.23917	0.363	0.32	5.16438888052111e-49	upgregulated in metformin-treated cells
Mobp	0.29613	0.939	0.938	1.72022530028891e-48	upgregulated in metformin-treated cells
Psmd8	0.234177	0.256	0.206	7.2323078991786e-48	upgregulated in metformin-treated cells
Tsc22d4	0.203669	0.787	0.805	1.11911701759632e-47	upgregulated in metformin-treated cells
Ywhae	-0.222838	0.846	0.898	1.19029892654677e-47	downregulated in metformin-treated cells
Pgam1	0.243625	0.259	0.21	9.24981332145292e-47	upgregulated in metformin-treated cells
Mid1ip1	0.20096	0.293	0.266	1.13879461982825e-46	upgregulated in metformin-treated cells
Fubp1	0.223724	0.355	0.317	2.07556981803979e-46	upgregulated in metformin-treated cells
Eif1b	0.25268	0.331	0.283	8.6603277445068e-46	upgregulated in metformin-treated cells
Dnm2	0.318089	0.409	0.337	8.94572569624186e-46	upgregulated in metformin-treated cells
Mrpl43	0.313556	0.262	0.186	1.19253608254747e-45	upgregulated in metformin-treated cells
Dcaf17	-0.303956	0.394	0.48	1.98906322672439e-45	downregulated in metformin-treated cells
Fbxo32	0.251679	0.297	0.247	2.19406109344436e-45	upgregulated in metformin-treated cells
Serpinb1a	-0.22118	0.555	0.655	6.68415908677058e-45	downregulated in metformin-treated cells
Pmm1	0.204925	0.287	0.25	1.69487923322059e-44	upgregulated in metformin-treated cells
Cox6c	-0.20697	0.836	0.894	2.16267563632457e-43	downregulated in metformin-treated cells
Erlec1	0.232196	0.287	0.243	4.42988819384761e-43	upgregulated in metformin-treated cells
Chd4	0.224777	0.411	0.371	6.35895794453424e-43	upgregulated in metformin-treated cells
Dnajb6	0.312184	0.289	0.221	8.5519538792028e-43	upgregulated in metformin-treated cells
Hnrnpdl	0.224421	0.443	0.408	4.88141681222816e-42	upgregulated in metformin-treated cells
Hist1h2bc	0.559321	0.323	0.198	5.58336686395126e-41	upgregulated in metformin-treated cells
Plpbp	0.300999	0.27	0.205	7.32427167881466e-40	upgregulated in metformin-treated cells
Rab4b	0.287469	0.25	0.183	1.75122515108699e-39	upgregulated in metformin-treated cells
Txnl1	0.325198	0.313	0.232	2.05831607639172e-39	upgregulated in metformin-treated cells
Cct4	0.25337	0.268	0.211	3.1710487853173e-38	upgregulated in metformin-treated cells
Armc1	0.236165	0.267	0.216	5.27260928632177e-38	upgregulated in metformin-treated cells
Smc3	0.228163	0.36	0.318	8.26671344423951e-38	upgregulated in metformin-treated cells
Pcm1	0.220435	0.449	0.408	1.19422241785262e-37	upgregulated in metformin-treated cells
Tmem234	0.276404	0.402	0.342	1.19858080380308e-35	upgregulated in metformin-treated cells
Jtb	0.345977	0.275	0.189	2.84027120337981e-34	upgregulated in metformin-treated cells
Akap9	0.217162	0.305	0.263	1.47283230597014e-32	upgregulated in metformin-treated cells
Snrnp70	0.260378	0.579	0.526	2.53997985679139e-32	upgregulated in metformin-treated cells
Sgk1	0.43075	0.708	0.634	1.73018664598951e-31	upgregulated in metformin-treated cells
Cox14	0.28053	0.27	0.201	2.59401924536582e-31	upgregulated in metformin-treated cells
Ndufb2	0.288581	0.317	0.253	5.69512049250936e-26	upgregulated in metformin-treated cells
Wasf2	0.205194	0.253	0.21	4.71495753490626e-25	upgregulated in metformin-treated cells

## Sheet: S3
Supplementary Table 3
DE analysis of metformin- and vehicle-treated groups (chimeric mouse astrocytes)
gene_symbol	avg_log2FC	pct.1	pct.2	p_val_adj	logFC_description
Xist	0.695141	0.607	0.401	1.45102671653882e-45	upgregulated in metformin-treated cells	DGE analysis was performed using MAST within Seurat, two-sided statistical test that accounts for detection rate and zero inflation typical of single-cell RNA-seq data. P-values were adjusted for multiple comparisons using the Benjamini-Hochberg false discovery rate (FDR) method.
Ntm	-0.660623	0.879	0.973	5.1972755395517e-41	downregulated in metformin-treated cells
Gria2	-0.643042	0.813	0.942	1.5166781799691e-29	downregulated in metformin-treated cells
Eif2s3y	-0.266444	0.263	0.433	9.94755655918995e-26	downregulated in metformin-treated cells
Hes1	-0.679155	0.279	0.534	8.22885398370679e-21	downregulated in metformin-treated cells
Gjb6	-0.366281	0.673	0.874	3.05648104012577e-19	downregulated in metformin-treated cells
Gm44257	-0.616816	0.233	0.466	1.87987530149674e-18	downregulated in metformin-treated cells
Slitrk2	-0.612082	0.511	0.747	3.23398357988114e-18	downregulated in metformin-treated cells
Slc7a10	-0.511913	0.66	0.859	4.14077817697619e-18	downregulated in metformin-treated cells
Cd81	0.411018	0.941	0.953	2.96456146593271e-14	upgregulated in metformin-treated cells
Tril	-0.249223	0.66	0.848	1.00777143009599e-13	downregulated in metformin-treated cells
Ftl1	0.371218	0.675	0.679	2.36591627800915e-13	upgregulated in metformin-treated cells
Cst3	0.723719	0.996	1	9.3076154523794e-13	upgregulated in metformin-treated cells
Kcnn2	-0.223851	0.399	0.578	1.03504070397032e-12	downregulated in metformin-treated cells
S100b	-0.53303	0.472	0.693	1.77698132110092e-12	downregulated in metformin-treated cells
Camk2n1	-0.30277	0.404	0.592	2.89799126492984e-12	downregulated in metformin-treated cells
Tlr3	-0.416804	0.428	0.63	3.69555337434115e-12	downregulated in metformin-treated cells
Itm2b	0.504233	0.805	0.738	9.70662082135858e-12	upgregulated in metformin-treated cells
Igfbp5	0.881564	0.358	0.184	1.00839038597718e-11	upgregulated in metformin-treated cells
Hmgcr	-0.646763	0.434	0.652	1.13465972094576e-11	downregulated in metformin-treated cells
Mir124-2hg	-0.400186	0.4	0.614	2.00674591379641e-11	downregulated in metformin-treated cells
Slco1c1	-0.38233	0.681	0.854	3.67006258533513e-11	downregulated in metformin-treated cells
Atp6v0c	0.335072	0.717	0.722	6.37995727970371e-11	upgregulated in metformin-treated cells
Dhcr7	-0.51241	0.202	0.397	8.83142752013307e-11	downregulated in metformin-treated cells
Atp13a4	-0.348903	0.426	0.612	8.90855634061103e-11	downregulated in metformin-treated cells
Rpl8	0.349304	0.587	0.594	9.10795849180513e-11	upgregulated in metformin-treated cells
Slc25a18	-0.396351	0.384	0.581	1.00938717777011e-10	downregulated in metformin-treated cells
Insig1	-0.545383	0.32	0.538	1.29890414696329e-10	downregulated in metformin-treated cells
Ngef	-0.240169	0.303	0.473	1.57796224903286e-10	downregulated in metformin-treated cells
Slc6a1	-0.333408	0.789	0.908	2.49677950256396e-10	downregulated in metformin-treated cells
Tle4	-0.55963	0.509	0.691	3.30990996204709e-10	downregulated in metformin-treated cells
Ptn	0.385311	0.953	0.962	3.34952403547105e-10	upgregulated in metformin-treated cells
Dmd	-0.219504	0.618	0.794	4.72329556244993e-10	downregulated in metformin-treated cells
Pfkm	-0.25029	0.382	0.558	5.21200189319584e-10	downregulated in metformin-treated cells
Eps8	-0.252823	0.338	0.507	5.6928865962446e-10	downregulated in metformin-treated cells
Wasf3	-0.202153	0.47	0.632	7.88767200248096e-10	downregulated in metformin-treated cells
Acsbg1	-0.413577	0.66	0.827	7.99857481708686e-10	downregulated in metformin-treated cells
Ptma	0.50442	0.807	0.791	8.15113857204617e-10	upgregulated in metformin-treated cells
Tet2	-0.265862	0.394	0.567	1.00382184319624e-09	downregulated in metformin-treated cells
Tmbim6	0.396245	0.648	0.587	1.04948639892622e-09	upgregulated in metformin-treated cells
Eif1	0.532798	0.701	0.7	1.05514944172382e-09	upgregulated in metformin-treated cells
Lgi1	-0.304601	0.402	0.583	1.10618635284676e-09	downregulated in metformin-treated cells
Rpl18a	0.257693	0.573	0.61	2.16496519861781e-09	upgregulated in metformin-treated cells
Selenof	0.425084	0.607	0.583	2.16554333832228e-09	upgregulated in metformin-treated cells
Cadm1	-0.203216	0.626	0.787	2.43742146976864e-09	downregulated in metformin-treated cells
Fth1	0.977015	0.835	0.769	4.01849071326205e-09	upgregulated in metformin-treated cells
Nat8f1	-0.484889	0.374	0.581	7.45712446462314e-09	downregulated in metformin-treated cells
Cd9	0.460467	0.639	0.594	8.13412879176495e-09	upgregulated in metformin-treated cells
Atp1a2	-0.273022	0.983	0.996	1.04228781516657e-08	downregulated in metformin-treated cells
Phgdh	0.247841	0.64	0.691	1.35300209245734e-08	upgregulated in metformin-treated cells
Tmsb4x	0.415456	0.746	0.798	1.36686147540203e-08	upgregulated in metformin-treated cells
Adk	-0.201583	0.587	0.756	1.5646194479605e-08	downregulated in metformin-treated cells
Lars2	-0.368611	0.837	0.919	2.27209605884927e-08	downregulated in metformin-treated cells
Glul	-0.344342	0.965	0.989	2.31682603364503e-08	downregulated in metformin-treated cells
Msmo1	-0.537784	0.656	0.821	3.10841657441722e-08	downregulated in metformin-treated cells
Ndufb1-ps	-0.530909	0.335	0.531	3.39804630502497e-08	downregulated in metformin-treated cells
Rorb	-0.324471	0.752	0.868	3.76405618382333e-08	downregulated in metformin-treated cells
mt-Atp8	-0.430785	0.832	0.926	4.3814845983873e-08	downregulated in metformin-treated cells
Eif4g3	-0.394711	0.356	0.536	5.30210105554518e-08	downregulated in metformin-treated cells
Slc39a12	-0.311721	0.646	0.8	5.37512020236199e-08	downregulated in metformin-treated cells
Thoc1	-0.318305	0.307	0.48	5.70213666416294e-08	downregulated in metformin-treated cells
Tmem47	0.45879	0.774	0.789	6.60222221180425e-08	upgregulated in metformin-treated cells
Tmc7	-0.277886	0.225	0.374	6.69008323617996e-08	downregulated in metformin-treated cells
Rplp1	0.337956	0.636	0.65	7.87060640181038e-08	upgregulated in metformin-treated cells
Rpl27a	0.238962	0.652	0.688	8.04759812016484e-08	upgregulated in metformin-treated cells
Rnf7	0.207532	0.361	0.406	8.16000708478917e-08	upgregulated in metformin-treated cells
Ptgds	0.583347	0.854	0.85	8.99558109421963e-08	upgregulated in metformin-treated cells
Lrrc58	-0.272926	0.549	0.715	9.96873126619827e-08	downregulated in metformin-treated cells
Ganc	-0.225411	0.17	0.303	1.10854421289222e-07	downregulated in metformin-treated cells
Eya1	-0.21045	0.222	0.374	1.16366895986766e-07	downregulated in metformin-treated cells
Srsf2	-0.219887	0.363	0.511	1.21705447277257e-07	downregulated in metformin-treated cells
Ccdc141	-0.306517	0.425	0.601	1.28550833904911e-07	downregulated in metformin-treated cells
Spry2	-0.278842	0.306	0.466	1.32479876842509e-07	downregulated in metformin-treated cells
Gm38348	-0.326529	0.138	0.274	1.82365767555033e-07	downregulated in metformin-treated cells
Ptpn4	-0.295797	0.222	0.377	2.12543615679595e-07	downregulated in metformin-treated cells
Pygm	-0.353664	0.189	0.336	2.44355373964274e-07	downregulated in metformin-treated cells
Dusp6	-0.368756	0.122	0.26	2.56862729449222e-07	downregulated in metformin-treated cells
Tank	-0.231095	0.286	0.437	2.75161997424183e-07	downregulated in metformin-treated cells
Kcnj16	-0.362861	0.178	0.323	2.75405604241446e-07	downregulated in metformin-treated cells
Cpeb4	-0.23575	0.551	0.709	2.83121784878753e-07	downregulated in metformin-treated cells
Lix1	-0.322402	0.54	0.715	3.06233332682315e-07	downregulated in metformin-treated cells
Tmem229a	-0.216796	0.349	0.498	3.13568881821779e-07	downregulated in metformin-treated cells
Gsdme	-0.298293	0.152	0.287	3.19509010168333e-07	downregulated in metformin-treated cells
Gpr37l1	-0.291991	0.923	0.98	3.22531195108579e-07	downregulated in metformin-treated cells
Ndufa12	-0.494627	0.455	0.65	3.39625803025998e-07	downregulated in metformin-treated cells
Elmo2	-0.274808	0.38	0.536	4.58346153531878e-07	downregulated in metformin-treated cells
Cnp	0.299542	0.418	0.498	4.93841607053155e-07	upgregulated in metformin-treated cells
Laptm4a	0.238626	0.714	0.722	5.03863049248008e-07	upgregulated in metformin-treated cells
Oaz1	0.398787	0.533	0.493	5.16455378273379e-07	upgregulated in metformin-treated cells
Gm3764	-0.260596	0.913	0.971	5.6721708833058e-07	downregulated in metformin-treated cells
Cryab	0.405326	0.502	0.522	6.27925959063265e-07	upgregulated in metformin-treated cells
Dclk1	-0.32857	0.953	0.98	6.46880501491478e-07	downregulated in metformin-treated cells
Vegfa	-0.299426	0.601	0.742	6.65324258959435e-07	downregulated in metformin-treated cells
Scd1	-0.306688	0.201	0.352	7.13737535210334e-07	downregulated in metformin-treated cells
Pabpc1	-0.240683	0.293	0.444	7.14287744536252e-07	downregulated in metformin-treated cells
Dkk3	0.508456	0.44	0.372	9.6654595121596e-07	upgregulated in metformin-treated cells
Ndrg2	-0.222359	0.933	0.989	9.67751477236956e-07	downregulated in metformin-treated cells
Rps24	0.228904	0.783	0.8	1.03543364392212e-06	upgregulated in metformin-treated cells
Ptch1	-0.279803	0.465	0.628	1.06765533563411e-06	downregulated in metformin-treated cells
Htra1	-0.213298	0.868	0.953	1.12470044832242e-06	downregulated in metformin-treated cells
Lcat	-0.388282	0.327	0.502	1.15912043589569e-06	downregulated in metformin-treated cells
Baalc	-0.208615	0.331	0.48	1.21772847138357e-06	downregulated in metformin-treated cells
Sat1	-0.285838	0.772	0.906	1.33203476295045e-06	downregulated in metformin-treated cells
Sox9	-0.228823	0.57	0.717	1.40626647354762e-06	downregulated in metformin-treated cells
AC149090.1	0.612418	0.652	0.504	1.52651214261002e-06	upgregulated in metformin-treated cells
Fxyd1	0.51464	0.659	0.626	1.62511566530168e-06	upgregulated in metformin-treated cells
Itih3	-0.222128	0.452	0.614	1.66308109996268e-06	downregulated in metformin-treated cells
Reep5	0.309733	0.592	0.57	1.78802271272372e-06	upgregulated in metformin-treated cells
Rps27a	0.272828	0.694	0.7	2.06461876699056e-06	upgregulated in metformin-treated cells
Tef	0.226231	0.553	0.594	2.18031699297269e-06	upgregulated in metformin-treated cells
Ahcyl1	-0.293792	0.741	0.868	2.18987910814527e-06	downregulated in metformin-treated cells
Ldha	-0.325443	0.315	0.482	2.2042799260862e-06	downregulated in metformin-treated cells
Cdh10	-0.307869	0.409	0.57	2.25810177258255e-06	downregulated in metformin-treated cells
Mfn1	-0.298256	0.397	0.547	2.52498977836663e-06	downregulated in metformin-treated cells
Slc13a5	-0.22741	0.303	0.437	2.62628948723029e-06	downregulated in metformin-treated cells
Hsp90aa1	0.245332	0.541	0.61	2.71306952706945e-06	upgregulated in metformin-treated cells
Sec11c	0.235661	0.466	0.5	3.02288039157229e-06	upgregulated in metformin-treated cells
B3galt2	-0.402997	0.276	0.424	3.38361331132002e-06	downregulated in metformin-treated cells
Aldh1a1	-0.233466	0.141	0.262	3.51357124503316e-06	downregulated in metformin-treated cells
Chchd2	0.46023	0.44	0.422	3.74548598824148e-06	upgregulated in metformin-treated cells
Spcs2	0.347342	0.465	0.433	4.24909465368437e-06	upgregulated in metformin-treated cells
Cntn1	-0.337097	0.202	0.348	4.91459634533197e-06	downregulated in metformin-treated cells
Nfia	-0.328797	0.615	0.776	5.60626154852369e-06	downregulated in metformin-treated cells
Atp5k	-0.402605	0.461	0.641	5.80976642383545e-06	downregulated in metformin-treated cells
Rps8	0.200326	0.666	0.709	5.87772299863679e-06	upgregulated in metformin-treated cells
Crot	-0.314934	0.491	0.646	6.88723881074456e-06	downregulated in metformin-treated cells
Malat1	-0.243559	0.998	0.996	7.43758205492416e-06	downregulated in metformin-treated cells
C4b	0.663692	0.293	0.159	7.51094181318927e-06	upgregulated in metformin-treated cells
Canx	0.208729	0.595	0.626	7.69211577100985e-06	upgregulated in metformin-treated cells
Kcnj10	-0.34066	0.565	0.722	9.81053840854424e-06	downregulated in metformin-treated cells
Sc5d	-0.210331	0.291	0.428	9.90604347507112e-06	downregulated in metformin-treated cells
Pnn	0.204338	0.59	0.637	1.08269752466047e-05	upgregulated in metformin-treated cells
Slc38a3	-0.274135	0.651	0.791	1.49410204263022e-05	downregulated in metformin-treated cells
Arl6ip1	0.226861	0.667	0.668	1.53432244328134e-05	upgregulated in metformin-treated cells
C030018K13Rik	-0.310566	0.224	0.363	1.75569650462762e-05	downregulated in metformin-treated cells
Ogdhl	-0.303256	0.166	0.294	1.78307692236612e-05	downregulated in metformin-treated cells
Phactr3	-0.255836	0.537	0.684	2.51508315247402e-05	downregulated in metformin-treated cells
Dad1	0.293291	0.494	0.471	2.6618138901869e-05	upgregulated in metformin-treated cells
Prodh	0.209054	0.561	0.601	2.94184202071367e-05	upgregulated in metformin-treated cells
Rpl17	0.249664	0.49	0.498	3.37366629199299e-05	upgregulated in metformin-treated cells
Acsl3	-0.201381	0.91	0.969	3.88677058067365e-05	downregulated in metformin-treated cells
Mtch2	-0.20027	0.419	0.57	4.12864962044935e-05	downregulated in metformin-treated cells
Ddrgk1	0.237794	0.347	0.345	4.18807814391137e-05	upgregulated in metformin-treated cells
Stmn1	0.318381	0.381	0.361	4.35034848614557e-05	upgregulated in metformin-treated cells
Gstm5	-0.300492	0.821	0.935	4.58654899338735e-05	downregulated in metformin-treated cells
Rps10	0.212394	0.616	0.65	4.75319818885417e-05	upgregulated in metformin-treated cells
Gldc	-0.243031	0.379	0.52	4.83161652055915e-05	downregulated in metformin-treated cells
Csde1	-0.202098	0.406	0.556	5.09861323539478e-05	downregulated in metformin-treated cells
Eif4g2	0.209181	0.686	0.7	5.56413527776212e-05	upgregulated in metformin-treated cells
Phpt1	-0.359773	0.2	0.348	6.50589787838215e-05	downregulated in metformin-treated cells
Akt2	-0.214037	0.378	0.516	6.55251850800574e-05	downregulated in metformin-treated cells
Paqr7	-0.337375	0.421	0.574	6.65428173251413e-05	downregulated in metformin-treated cells
Gabra2	-0.322325	0.242	0.386	8.58985831331181e-05	downregulated in metformin-treated cells
Fau	0.283525	0.723	0.704	8.68497309563015e-05	upgregulated in metformin-treated cells
Phyh	-0.30296	0.343	0.496	8.94382941710593e-05	downregulated in metformin-treated cells
Sox2ot	0.226745	0.448	0.475	9.02603931126633e-05	upgregulated in metformin-treated cells
Klf9	-0.213314	0.552	0.682	9.19626895141433e-05	downregulated in metformin-treated cells
Mro	-0.24014	0.269	0.383	9.37776860074625e-05	downregulated in metformin-treated cells
H3f3a	0.227492	0.686	0.691	0.000118714	upgregulated in metformin-treated cells
Ntrk2	0.375468	0.932	0.942	0.000123145	upgregulated in metformin-treated cells
Acot11	-0.276154	0.285	0.422	0.000123671	downregulated in metformin-treated cells
Rabac1	0.507632	0.423	0.348	0.00012817	upgregulated in metformin-treated cells
Hacd2	-0.246479	0.387	0.516	0.000132059	downregulated in metformin-treated cells
Gabrg1	-0.227732	0.429	0.563	0.000134992	downregulated in metformin-treated cells
Hmgn3	-0.221008	0.575	0.713	0.000136816	downregulated in metformin-treated cells
Atp5md	-0.329296	0.462	0.63	0.000151971	downregulated in metformin-treated cells
S100a6	0.531951	0.305	0.215	0.000176229	upgregulated in metformin-treated cells
Ankrd12	0.324441	0.443	0.419	0.000201028	upgregulated in metformin-treated cells
Rps5	0.223446	0.541	0.545	0.000222055	upgregulated in metformin-treated cells
Mxd4	-0.222866	0.303	0.428	0.000224482	downregulated in metformin-treated cells
Id4	0.290219	0.633	0.641	0.000234876	upgregulated in metformin-treated cells
Id3	0.773213	0.492	0.372	0.000257304	upgregulated in metformin-treated cells
Aco2	-0.248002	0.489	0.639	0.00035535	downregulated in metformin-treated cells
Clstn1	0.234958	0.342	0.332	0.00044485	upgregulated in metformin-treated cells
Selenom	0.347901	0.321	0.26	0.000456846	upgregulated in metformin-treated cells
Ppp1ca	0.204398	0.266	0.283	0.000483715	upgregulated in metformin-treated cells
Rtn3	0.201587	0.575	0.59	0.000519461	upgregulated in metformin-treated cells
Enpp2	0.429284	0.266	0.244	0.000641422	upgregulated in metformin-treated cells
Rps12	0.20016	0.454	0.471	0.000697156	upgregulated in metformin-treated cells
Ift27	-0.245474	0.233	0.352	0.000722307	downregulated in metformin-treated cells
App	0.443881	0.314	0.269	0.000730619	upgregulated in metformin-treated cells
H2afz	0.237814	0.327	0.305	0.000740765	upgregulated in metformin-treated cells
Krtcap2	0.211356	0.397	0.399	0.0007504	upgregulated in metformin-treated cells
Rpl13	0.51172	0.452	0.388	0.000849831	upgregulated in metformin-treated cells
Ate1	0.2759	0.542	0.534	0.000896703	upgregulated in metformin-treated cells
Suclg1	-0.289653	0.44	0.578	0.000952133	downregulated in metformin-treated cells
Hlf	-0.204751	0.27	0.388	0.00103313	downregulated in metformin-treated cells
Pmp22	-0.306587	0.393	0.543	0.00122353	downregulated in metformin-treated cells
Arpc3	0.209371	0.252	0.253	0.00125256	upgregulated in metformin-treated cells
Nudcd3	0.269678	0.397	0.374	0.0012809	upgregulated in metformin-treated cells
Mdh1	-0.251038	0.428	0.583	0.00134595	downregulated in metformin-treated cells
Lrp1b	0.240887	0.326	0.339	0.00144188	upgregulated in metformin-treated cells
Adgrb2	0.286183	0.267	0.231	0.00170632	upgregulated in metformin-treated cells
Epn2	0.307944	0.319	0.291	0.00171577	upgregulated in metformin-treated cells
Abca2	0.221499	0.309	0.307	0.00197219	upgregulated in metformin-treated cells
Apoe	0.358345	0.99	0.998	0.00199885	upgregulated in metformin-treated cells
Apln	-0.295937	0.145	0.251	0.00203535	downregulated in metformin-treated cells
Ramp1	0.273363	0.396	0.383	0.00216931	upgregulated in metformin-treated cells
Cdh19	-0.276577	0.263	0.386	0.00223895	downregulated in metformin-treated cells
Pnp	-0.235997	0.275	0.404	0.00242337	downregulated in metformin-treated cells
Aqp4	0.218757	0.831	0.868	0.00249089	upgregulated in metformin-treated cells
Idi1	-0.361904	0.326	0.473	0.00253155	downregulated in metformin-treated cells
Eno1	-0.329644	0.512	0.639	0.00265145	downregulated in metformin-treated cells
Gfap	0.486268	0.309	0.209	0.00266221	upgregulated in metformin-treated cells
Smdt1	0.242359	0.409	0.426	0.00282031	upgregulated in metformin-treated cells
Pfdn1	-0.276458	0.235	0.365	0.00317535	downregulated in metformin-treated cells
Gpc5	0.263869	0.587	0.599	0.0032214	upgregulated in metformin-treated cells
Clu	0.252478	0.972	0.987	0.00323797	upgregulated in metformin-treated cells
mt-Nd2	-0.230058	0.952	0.978	0.0034554	downregulated in metformin-treated cells
Phkg1	-0.202758	0.653	0.771	0.00370863	downregulated in metformin-treated cells
Vezf1	-0.250048	0.214	0.323	0.00377685	downregulated in metformin-treated cells
Cox7b	-0.431912	0.421	0.581	0.00379711	downregulated in metformin-treated cells
Pcm1	0.351251	0.436	0.386	0.00392396	upgregulated in metformin-treated cells
Rplp2	0.364522	0.456	0.43	0.00416489	upgregulated in metformin-treated cells
Cdc37l1	0.258827	0.631	0.635	0.00431671	upgregulated in metformin-treated cells
Clmn	-0.2047	0.63	0.765	0.00459501	downregulated in metformin-treated cells
Mal	0.90173	0.284	0.238	0.00490465	upgregulated in metformin-treated cells
Slc25a5	-0.292456	0.538	0.679	0.00492032	downregulated in metformin-treated cells
Slc25a17	-0.233405	0.162	0.269	0.0055933	downregulated in metformin-treated cells
Dab1	0.238967	0.33	0.33	0.00582215	upgregulated in metformin-treated cells
Ywhaq	0.268441	0.365	0.359	0.00591143	upgregulated in metformin-treated cells
Celf1	-0.228491	0.255	0.377	0.00594778	downregulated in metformin-treated cells
Rpl13a	0.221296	0.44	0.455	0.00627709	upgregulated in metformin-treated cells
Pdlim4	0.325885	0.277	0.244	0.00677411	upgregulated in metformin-treated cells
Sorbs1	0.265987	0.429	0.439	0.00699428	upgregulated in metformin-treated cells
Celrr	-0.236449	0.183	0.287	0.00701705	downregulated in metformin-treated cells
Esco1	-0.203763	0.246	0.357	0.00753974	downregulated in metformin-treated cells
Tpt1	0.404129	0.497	0.484	0.00760521	upgregulated in metformin-treated cells
A330023F24Rik	-0.200042	0.316	0.419	0.00767392	downregulated in metformin-treated cells
Ptms	-0.303725	0.23	0.365	0.00833123	downregulated in metformin-treated cells
Ccnl2	0.216017	0.475	0.493	0.00834471	upgregulated in metformin-treated cells
Vcl	0.218057	0.51	0.527	0.00837473	upgregulated in metformin-treated cells
Pfkp	-0.230113	0.429	0.554	0.00863271	downregulated in metformin-treated cells
Ndufa5	-0.230289	0.394	0.534	0.00897063	downregulated in metformin-treated cells
Mif	0.329615	0.406	0.399	0.00917306	upgregulated in metformin-treated cells
Utp14b	0.207473	0.525	0.549	0.00924373	upgregulated in metformin-treated cells
Scg3	0.205033	0.897	0.939	0.00938285	upgregulated in metformin-treated cells
Lgi4	0.220378	0.563	0.578	0.00956273	upgregulated in metformin-treated cells
Tmbim4	0.267855	0.369	0.339	0.0101658	upgregulated in metformin-treated cells
Cycs	-0.295454	0.271	0.399	0.0118099	downregulated in metformin-treated cells
Snhg20	0.616774	0.4	0.283	0.0122082	upgregulated in metformin-treated cells
Plp1	0.564926	0.531	0.531	0.0124572	upgregulated in metformin-treated cells
Hibadh	0.22108	0.257	0.244	0.0130345	upgregulated in metformin-treated cells
Dbi	0.305595	0.809	0.823	0.0135188	upgregulated in metformin-treated cells
Ankrd40	-0.247469	0.174	0.287	0.0146473	downregulated in metformin-treated cells
Hsd11b1	-0.225774	0.318	0.426	0.0148056	downregulated in metformin-treated cells
Srpk2	-0.256558	0.45	0.578	0.0149909	downregulated in metformin-treated cells
Zfp24	-0.207126	0.265	0.379	0.0150115	downregulated in metformin-treated cells
Il18	-0.250177	0.534	0.652	0.0166099	downregulated in metformin-treated cells
Pbx1	-0.217471	0.679	0.785	0.0185289	downregulated in metformin-treated cells
Gm10561	0.223025	0.272	0.256	0.0194213	upgregulated in metformin-treated cells
Tpcn1	0.283307	0.314	0.298	0.0227599	upgregulated in metformin-treated cells
Dnm1l	-0.243129	0.38	0.498	0.0235074	downregulated in metformin-treated cells
Kmt2c	-0.228265	0.566	0.682	0.0242867	downregulated in metformin-treated cells
Aplp2	0.22625	0.626	0.621	0.024948	upgregulated in metformin-treated cells
Atp5g1	-0.270209	0.359	0.502	0.0250927	downregulated in metformin-treated cells
Arhgap5	-0.204148	0.869	0.942	0.0256769	downregulated in metformin-treated cells
Rpn1	0.209258	0.372	0.354	0.0273098	upgregulated in metformin-treated cells
Ndufb8	-0.211017	0.354	0.482	0.0274782	downregulated in metformin-treated cells
Cpe	0.284977	0.944	0.933	0.0319385	upgregulated in metformin-treated cells
Rnpc3	0.286488	0.354	0.327	0.0322254	upgregulated in metformin-treated cells
Akap8l	0.395812	0.385	0.305	0.0332088	upgregulated in metformin-treated cells
Tagln3	-0.26324	0.54	0.673	0.0346649	downregulated in metformin-treated cells
Ndufv2	-0.258567	0.326	0.451	0.0360772	downregulated in metformin-treated cells
Acaa1a	-0.200255	0.218	0.318	0.0384548	downregulated in metformin-treated cells
Gatm	0.331751	0.355	0.327	0.0388396	upgregulated in metformin-treated cells
Ccdc28b	-0.227376	0.182	0.285	0.0434031	downregulated in metformin-treated cells
Acss2	-0.203001	0.188	0.278	0.0444913	downregulated in metformin-treated cells
S100a1	-0.221064	0.519	0.646	0.0473909	downregulated in metformin-treated cells
Itm2c	0.264872	0.728	0.726	0.0496654	upgregulated in metformin-treated cells
Aifm1	-0.215445	0.178	0.278	0.0496857	downregulated in metformin-treated cells
Hmgcs1	-0.225022	0.469	0.603	0.0532215	downregulated in metformin-treated cells
Atp5o	-0.216016	0.409	0.545	0.05836	downregulated in metformin-treated cells
Hnrnpr	0.214649	0.463	0.471	0.0617616	upgregulated in metformin-treated cells
Efcab14	0.331815	0.325	0.253	0.0627358	upgregulated in metformin-treated cells
Nsdhl	-0.310833	0.152	0.26	0.0636626	downregulated in metformin-treated cells
Qdpr	0.313195	0.265	0.238	0.0717701	upgregulated in metformin-treated cells
Mapt	0.255285	0.41	0.413	0.073677	upgregulated in metformin-treated cells
Igfbp2	-0.359425	0.173	0.271	0.0747796	downregulated in metformin-treated cells
Dbndd2	0.276143	0.389	0.377	0.0769316	upgregulated in metformin-treated cells
Fabp7	-0.217505	0.254	0.343	0.0785987	downregulated in metformin-treated cells
Bsg	0.261451	0.507	0.498	0.0794624	upgregulated in metformin-treated cells
Hspa2	0.280997	0.27	0.247	0.0800489	upgregulated in metformin-treated cells
Kat6a	0.213411	0.289	0.278	0.0817189	upgregulated in metformin-treated cells
Fbxo2	0.265604	0.305	0.287	0.0899084	upgregulated in metformin-treated cells
Srgap2	0.289452	0.343	0.303	0.0928007	upgregulated in metformin-treated cells
Pbxip1	0.206931	0.621	0.637	0.0977589	upgregulated in metformin-treated cells
Fibp	-0.228285	0.398	0.518	0.103652	downregulated in metformin-treated cells
Phf3	0.232056	0.301	0.283	0.110945	upgregulated in metformin-treated cells
Naaa	0.269759	0.362	0.339	0.123969	upgregulated in metformin-treated cells
Dhcr24	-0.225365	0.237	0.341	0.124556	downregulated in metformin-treated cells
Luzp2	-0.203776	0.779	0.852	0.125334	downregulated in metformin-treated cells
Npc2	0.205656	0.451	0.437	0.127514	upgregulated in metformin-treated cells
Mdk	0.266739	0.362	0.336	0.127982	upgregulated in metformin-treated cells
Gm9925	0.248272	0.437	0.419	0.178919	upgregulated in metformin-treated cells
Tulp4	0.200772	0.548	0.561	0.198294	upgregulated in metformin-treated cells
Sparc	0.237116	0.383	0.388	0.223647	upgregulated in metformin-treated cells
Emp2	0.334965	0.269	0.217	0.228695	upgregulated in metformin-treated cells
Thrsp	-0.321192	0.364	0.491	0.22917	downregulated in metformin-treated cells
Cyp7b1	-0.246395	0.315	0.41	0.255173	downregulated in metformin-treated cells
Acp1	-0.207494	0.206	0.303	0.260177	downregulated in metformin-treated cells
Pebp1	0.204743	0.365	0.348	0.263413	upgregulated in metformin-treated cells
Dnm2	0.323857	0.323	0.262	0.279885	upgregulated in metformin-treated cells
Ptgr2	-0.221616	0.193	0.298	0.294318	downregulated in metformin-treated cells
Eif4g1	0.236136	0.35	0.325	0.297328	upgregulated in metformin-treated cells
Kcnq1ot1	-0.243647	0.438	0.556	0.354716	downregulated in metformin-treated cells
Erbin	0.216336	0.321	0.309	0.388722	upgregulated in metformin-treated cells
Celsr2	-0.209414	0.241	0.339	0.398601	downregulated in metformin-treated cells
Ndufa4	-0.259632	0.628	0.747	0.460743	downregulated in metformin-treated cells
Chst10	-0.231954	0.224	0.323	0.514684	downregulated in metformin-treated cells
Ctsf	0.204718	0.378	0.359	0.581004	upgregulated in metformin-treated cells
Ddr1	0.326664	0.262	0.22	0.603206	upgregulated in metformin-treated cells
Dctn2	0.208574	0.36	0.33	0.622312	upgregulated in metformin-treated cells
Ptprf	0.278115	0.292	0.26	1	upgregulated in metformin-treated cells
Ctsz	0.214185	0.366	0.377	1	upgregulated in metformin-treated cells
Ndufs5	-0.319508	0.555	0.684	1	downregulated in metformin-treated cells
Itga6	-0.226834	0.399	0.509	1	downregulated in metformin-treated cells
Edf1	0.268101	0.263	0.222	1	upgregulated in metformin-treated cells
Tm2d2	0.216552	0.339	0.3	1	upgregulated in metformin-treated cells
Cox6c	-0.234167	0.649	0.762	1	downregulated in metformin-treated cells
Hbb-bs	2.13403	0.258	0.271	1	upgregulated in metformin-treated cells
Fam49b	-0.224661	0.196	0.289	1	downregulated in metformin-treated cells
Ikbip	0.216338	0.285	0.265	1	upgregulated in metformin-treated cells
Rnf6	-0.201774	0.199	0.285	1	downregulated in metformin-treated cells
Atp5j	-0.254208	0.561	0.673	1	downregulated in metformin-treated cells
Ssr1	0.206965	0.355	0.325	1	upgregulated in metformin-treated cells
Calm1	0.359731	0.668	0.641	1	upgregulated in metformin-treated cells
Uqcr10	-0.223098	0.509	0.623	1	downregulated in metformin-treated cells
Eif1b	0.217003	0.281	0.258	1	upgregulated in metformin-treated cells
Fdft1	-0.317787	0.324	0.442	1	downregulated in metformin-treated cells
Cox7c	-0.211193	0.737	0.818	1	downregulated in metformin-treated cells
Tmem176a	-0.218958	0.353	0.451	1	downregulated in metformin-treated cells
Fubp1	0.216912	0.524	0.487	1	upgregulated in metformin-treated cells
Amer2	-0.222965	0.304	0.408	1	downregulated in metformin-treated cells
Cox5b	0.297233	0.362	0.325	1	upgregulated in metformin-treated cells
Cisd1	0.290883	0.292	0.24	1	upgregulated in metformin-treated cells
Atp5l	-0.203574	0.562	0.668	1	downregulated in metformin-treated cells
Ndufb3	-0.214201	0.358	0.457	1	downregulated in metformin-treated cells
Gapdh	-0.207657	0.76	0.848	1	downregulated in metformin-treated cells
Cox8a	0.505586	0.555	0.498	1	upgregulated in metformin-treated cells
Atp5mpl	-0.251966	0.432	0.545	1	downregulated in metformin-treated cells
Cpsf7	0.224499	0.285	0.256	1	upgregulated in metformin-treated cells
Kcnk1	0.344891	0.355	0.285	1	upgregulated in metformin-treated cells
Ndufc2	-0.209698	0.658	0.749	1	downregulated in metformin-treated cells
Degs1	0.253735	0.316	0.283	1	upgregulated in metformin-treated cells
Hist1h2bc	0.316285	0.36	0.298	1	upgregulated in metformin-treated cells
Slc14a1	0.227161	0.251	0.229	1	upgregulated in metformin-treated cells
Ndufb10	-0.238045	0.504	0.612	1	downregulated in metformin-treated cells
Utrn	0.267094	0.278	0.24	1	upgregulated in metformin-treated cells
4930581F22Rik	0.280401	0.315	0.271	1	upgregulated in metformin-treated cells
Erlec1	0.224869	0.402	0.352	1	upgregulated in metformin-treated cells
Uqcr11	-0.226045	0.551	0.657	1	downregulated in metformin-treated cells
Gm47283	0.275643	0.337	0.291	1	upgregulated in metformin-treated cells
Ndufb2	0.254344	0.31	0.262	1	upgregulated in metformin-treated cells
Ndufa6	0.212191	0.309	0.278	1	upgregulated in metformin-treated cells
Tab2	0.241121	0.25	0.206	1	upgregulated in metformin-treated cells
Jtb	0.231065	0.281	0.229	1	upgregulated in metformin-treated cells
Ckb	0.254714	0.962	0.978	1	upgregulated in metformin-treated cells
Gm42418	0.24909	1	1	1	upgregulated in metformin-treated cells

## Sheet: S4
Supplementary Table 4
DE analysis of metformin- and vehicle-treated groups (chimeric mouse microglia)
gene_symbol	avg_log2FC	pct.1	pct.2	p_val_adj	logFC_description
Xist	0.616944	0.609	0.429	2.6258521973284e-261	upgregulated in metformin-treated cells	DGE analysis was performed using MAST within Seurat, two-sided statistical test that accounts for detection rate and zero inflation typical of single-cell RNA-seq data. P-values were adjusted for multiple comparisons using the Benjamini-Hochberg false discovery rate (FDR) method.
Gm10076	0.844979	0.378	0.226	6.25702860336857e-239	upgregulated in metformin-treated cells
Uba52	0.679708	0.531	0.459	1.02375159317019e-213	upgregulated in metformin-treated cells
Lars2	-0.410832	0.677	0.833	1.04749466897154e-143	downregulated in metformin-treated cells
Slc1a3	-0.651279	0.537	0.669	4.00542751287981e-130	downregulated in metformin-treated cells
Adap2os	-0.537601	0.253	0.459	1.05682273278576e-127	downregulated in metformin-treated cells
Fth1	1.06731	0.77	0.709	4.51158652158953e-124	upgregulated in metformin-treated cells
Nmt1	-0.450381	0.59	0.78	1.47044930193325e-115	downregulated in metformin-treated cells
Gm10260	0.557998	0.3	0.191	9.04780955559134e-115	upgregulated in metformin-treated cells
Hk2	-0.42653	0.677	0.827	1.1118021164065e-113	downregulated in metformin-treated cells
Btg1	-0.514026	0.547	0.742	3.52933241100837e-106	downregulated in metformin-treated cells
Ltc4s	0.570465	0.666	0.58	1.57380184638142e-95	upgregulated in metformin-treated cells
Oaz1	0.405809	0.698	0.663	2.70139031858071e-90	upgregulated in metformin-treated cells
Ly86	0.320061	0.941	0.935	3.62409045622298e-89	upgregulated in metformin-treated cells
mt-Atp8	-0.425111	0.552	0.721	8.00960340133501e-87	downregulated in metformin-treated cells
Apoe	1.1908	0.491	0.29	3.57406800291083e-86	upgregulated in metformin-treated cells
Anxa3	0.304697	0.627	0.62	1.54699905097351e-81	upgregulated in metformin-treated cells
Rnaset2a	-0.418964	0.31	0.473	3.77668589061738e-69	downregulated in metformin-treated cells
Dync1i2	-0.330809	0.529	0.688	1.27208258195125e-64	downregulated in metformin-treated cells
Rpl13	0.632506	0.631	0.621	2.38777918589525e-63	upgregulated in metformin-treated cells
Gcnt1	-0.416835	0.408	0.572	6.13460080995481e-62	downregulated in metformin-treated cells
mt-Nd3	-0.242694	0.455	0.585	9.42460519871205e-62	downregulated in metformin-treated cells
Edem2	-0.234691	0.281	0.401	3.34410154164707e-60	downregulated in metformin-treated cells
Tle4	-0.308005	0.355	0.503	2.70893508219317e-59	downregulated in metformin-treated cells
Pdgfb	-0.313437	0.331	0.477	8.59514909540996e-59	downregulated in metformin-treated cells
Pycard	0.247294	0.698	0.695	1.50090717332889e-58	upgregulated in metformin-treated cells
Eif1	0.481807	0.747	0.679	1.08746125166382e-57	upgregulated in metformin-treated cells
Ifngr1	0.240263	0.864	0.881	6.77628091255957e-56	upgregulated in metformin-treated cells
Ctsz	0.380073	0.908	0.907	1.19344965172105e-55	upgregulated in metformin-treated cells
Gpx1	0.267931	0.515	0.499	2.18748967222582e-54	upgregulated in metformin-treated cells
Malat1	-0.259389	0.986	0.991	9.61371043517697e-53	downregulated in metformin-treated cells
Akap13	-0.210243	0.627	0.756	1.22137461348006e-50	downregulated in metformin-treated cells
Zfp691	-0.314911	0.163	0.281	1.71713258373082e-50	downregulated in metformin-treated cells
H2-D1	0.550549	0.639	0.571	8.73536858145117e-50	upgregulated in metformin-treated cells
Gng5	0.256453	0.65	0.654	1.10120467909533e-49	upgregulated in metformin-treated cells
Rplp2	0.358321	0.726	0.725	1.2531785065371e-49	upgregulated in metformin-treated cells
Lag3	0.865855	0.308	0.17	4.62170783318153e-49	upgregulated in metformin-treated cells
Arglu1	-0.218589	0.415	0.538	7.47994129355127e-49	downregulated in metformin-treated cells
Gpr183	-0.258823	0.502	0.634	1.24604189433123e-48	downregulated in metformin-treated cells
Pmepa1	-0.331769	0.603	0.734	1.37826067347332e-48	downregulated in metformin-treated cells
Gm12166	-0.278125	0.264	0.393	5.82423293011352e-48	downregulated in metformin-treated cells
Selenof	0.282398	0.637	0.618	6.57512995335727e-48	upgregulated in metformin-treated cells
Syngr1	0.29906	0.523	0.501	8.05617413562673e-48	upgregulated in metformin-treated cells
Samsn1	-0.248583	0.49	0.624	2.40571411485945e-47	downregulated in metformin-treated cells
Pan3	-0.231033	0.319	0.444	3.60828013373853e-47	downregulated in metformin-treated cells
Cd52	0.41958	0.569	0.526	5.42931369143135e-47	upgregulated in metformin-treated cells
Sec61b	0.257016	0.429	0.404	7.86734066102098e-47	upgregulated in metformin-treated cells
Cbx3	-0.295582	0.324	0.464	1.52458302398337e-46	downregulated in metformin-treated cells
Fcrls	0.272494	0.811	0.829	1.67785681704779e-46	upgregulated in metformin-treated cells
AC149090.1	0.415656	0.793	0.742	1.72802198198329e-46	upgregulated in metformin-treated cells
Crybb1	0.673816	0.319	0.232	2.33507678273729e-46	upgregulated in metformin-treated cells
Ckb	0.321514	0.654	0.662	7.07823274733616e-46	upgregulated in metformin-treated cells
Plek	-0.248098	0.561	0.693	1.5541072350676e-45	downregulated in metformin-treated cells
Ptafr	-0.237329	0.324	0.446	8.75496341645277e-45	downregulated in metformin-treated cells
Ctsh	0.279856	0.855	0.843	9.51607580901516e-45	upgregulated in metformin-treated cells
Tubgcp5	-0.222735	0.51	0.637	1.01659315063995e-43	downregulated in metformin-treated cells
Nars	-0.217448	0.597	0.724	1.18013059519358e-43	downregulated in metformin-treated cells
Slc38a2	-0.309947	0.376	0.503	1.39511211762545e-43	downregulated in metformin-treated cells
Mrpl52	0.432598	0.439	0.344	9.14359470306721e-43	upgregulated in metformin-treated cells
Cd81	0.22373	0.958	0.967	1.18922403681154e-42	upgregulated in metformin-treated cells
Bin1	0.400011	0.484	0.45	1.25014143979973e-42	upgregulated in metformin-treated cells
Trmt112	0.283472	0.411	0.375	2.69891456712503e-42	upgregulated in metformin-treated cells
Timm10b	0.326723	0.381	0.331	4.15900313410307e-42	upgregulated in metformin-treated cells
Pabpc1	-0.285203	0.579	0.706	4.94338422142221e-42	downregulated in metformin-treated cells
Spcs2	0.275183	0.57	0.547	3.45247872130254e-41	upgregulated in metformin-treated cells
Tra2b	-0.211877	0.389	0.505	5.55069639816763e-40	downregulated in metformin-treated cells
Rbm22	-0.201929	0.222	0.324	8.72458653472128e-40	downregulated in metformin-treated cells
Ndufs7	0.256257	0.34	0.307	4.87614119268726e-39	upgregulated in metformin-treated cells
Selenow	0.200582	0.35	0.343	3.49003667649561e-38	upgregulated in metformin-treated cells
Nfia	-0.292681	0.261	0.382	4.32475174142447e-38	downregulated in metformin-treated cells
Uqcrq	0.320473	0.37	0.315	7.58776437193475e-38	upgregulated in metformin-treated cells
Maf	-0.237752	0.761	0.861	9.31186987691868e-37	downregulated in metformin-treated cells
Med12l	-0.22757	0.198	0.296	1.0697345034229e-36	downregulated in metformin-treated cells
Sec62	-0.205833	0.56	0.678	1.14237401200112e-36	downregulated in metformin-treated cells
Tspo	0.398316	0.255	0.176	2.48539403560213e-36	upgregulated in metformin-treated cells
Lyz2	0.584602	0.464	0.394	4.0841187932883e-36	upgregulated in metformin-treated cells
Rps18	-0.311312	0.722	0.816	6.02855304370843e-36	downregulated in metformin-treated cells
H2-T23	0.333126	0.42	0.38	6.76028675287823e-36	upgregulated in metformin-treated cells
Ndufb9	0.224637	0.412	0.395	2.73344570094177e-35	upgregulated in metformin-treated cells
Lyn	0.269569	0.745	0.765	4.95810754824112e-35	upgregulated in metformin-treated cells
Nfe2l2	-0.203842	0.519	0.633	5.1700992875593e-35	downregulated in metformin-treated cells
Ccdc152	-0.263765	0.173	0.274	1.05903740018754e-34	downregulated in metformin-treated cells
Gatm	-0.267939	0.457	0.553	2.98144276087698e-34	downregulated in metformin-treated cells
Vkorc1	0.230855	0.366	0.347	9.52176815182296e-34	upgregulated in metformin-treated cells
Tpt1	0.565225	0.648	0.643	8.50063369420915e-33	upgregulated in metformin-treated cells
Rps29	-0.279012	0.972	0.983	5.44743302817717e-32	downregulated in metformin-treated cells
Romo1	0.270715	0.276	0.235	7.25637786517993e-32	upgregulated in metformin-treated cells
Serpine2	0.24929	0.576	0.565	7.57652093129983e-32	upgregulated in metformin-treated cells
Basp1	-0.201205	0.467	0.577	1.1436416988875e-31	downregulated in metformin-treated cells
Ifi30	0.264165	0.456	0.428	2.17107728187544e-31	upgregulated in metformin-treated cells
Ctsl	0.206105	0.887	0.899	6.87720102512595e-31	upgregulated in metformin-treated cells
Arpc5	0.20901	0.43	0.418	1.12449035930158e-30	upgregulated in metformin-treated cells
Calm1	0.401849	0.532	0.466	1.18413241316099e-30	upgregulated in metformin-treated cells
Eif2s2	-0.24688	0.513	0.631	1.7112399020063e-30	downregulated in metformin-treated cells
Ly6e	0.242032	0.76	0.753	1.76596617145322e-30	upgregulated in metformin-treated cells
Bcl10	0.250118	0.298	0.267	2.77344906025235e-30	upgregulated in metformin-treated cells
Skil	-0.214347	0.582	0.68	6.78993086921877e-30	downregulated in metformin-treated cells
Tubb5	-0.232275	0.387	0.502	2.40493114958744e-29	downregulated in metformin-treated cells
Bst2	0.327763	0.389	0.38	5.65854366566423e-29	upgregulated in metformin-treated cells
Cd63	0.284557	0.553	0.558	5.92541215513419e-29	upgregulated in metformin-treated cells
Bsg	0.258216	0.433	0.411	7.67984804871455e-29	upgregulated in metformin-treated cells
Calm2	-0.22469	0.84	0.909	1.01109126237753e-28	downregulated in metformin-treated cells
Tuba1b	-0.218925	0.494	0.606	4.75204557536405e-28	downregulated in metformin-treated cells
Mpeg1	0.217329	0.858	0.853	1.34992954474875e-26	upgregulated in metformin-treated cells
Hmgb1	-0.223004	0.677	0.776	9.23245804848488e-26	downregulated in metformin-treated cells
Arhgap45	0.247044	0.707	0.702	5.22269093605153e-25	upgregulated in metformin-treated cells
Psmb8	0.298337	0.382	0.33	7.73456527562919e-25	upgregulated in metformin-treated cells
Slfn8	0.208757	0.319	0.315	1.89575528210851e-24	upgregulated in metformin-treated cells
Rps2	0.30565	0.333	0.304	2.50558243137451e-24	upgregulated in metformin-treated cells
C1qc	0.259985	0.975	0.975	2.88947374285878e-24	upgregulated in metformin-treated cells
Cox8a	0.621844	0.401	0.289	1.47042688128813e-23	upgregulated in metformin-treated cells
Rer1	0.205003	0.335	0.311	6.14290900258993e-23	upgregulated in metformin-treated cells
Nsa2	-0.21632	0.469	0.573	3.01253794074578e-22	downregulated in metformin-treated cells
Lgals3bp	0.268711	0.282	0.25	6.57486269617695e-22	upgregulated in metformin-treated cells
Ptpn18	0.348471	0.308	0.25	3.8254128550552e-19	upgregulated in metformin-treated cells
Chchd2	0.368555	0.311	0.258	9.34726391369527e-19	upgregulated in metformin-treated cells
Gm42418	0.20684	0.999	1	3.64091349994911e-17	upgregulated in metformin-treated cells
Rps27	-0.234851	0.889	0.924	1.70655659114514e-16	downregulated in metformin-treated cells
Rabac1	0.206286	0.416	0.392	3.51909979974065e-15	upgregulated in metformin-treated cells
Hsp90aa1	-0.334122	0.487	0.582	4.21615516955504e-15	downregulated in metformin-treated cells
Dnm2	0.204605	0.448	0.427	2.75396068411821e-14	upgregulated in metformin-treated cells
Smdt1	0.265279	0.3	0.248	7.11447742857089e-14	upgregulated in metformin-treated cells
Nrd1	0.228418	0.288	0.255	1.54195122148343e-13	upgregulated in metformin-treated cells
AU020206	0.211526	0.269	0.247	1.56035091506256e-13	upgregulated in metformin-treated cells
Hpgd	0.257052	0.546	0.477	7.62692278247949e-13	upgregulated in metformin-treated cells
Erlec1	0.227342	0.256	0.218	9.93935624123919e-13	upgregulated in metformin-treated cells
Rps28	-0.239246	0.87	0.907	1.3359272198594e-12	downregulated in metformin-treated cells
Jun	-0.333489	0.201	0.268	3.10251587418288e-12	downregulated in metformin-treated cells
Sft2d1	0.225054	0.412	0.368	1.25123313423577e-11	upgregulated in metformin-treated cells
Itm2b	0.233862	0.952	0.964	2.39467664830302e-10	upgregulated in metformin-treated cells
Ndufa6	0.254668	0.284	0.233	1.94927560594496e-09	upgregulated in metformin-treated cells
Actb	-0.240284	0.99	0.994	1.31694599408742e-08	downregulated in metformin-treated cells
H2-K1	0.230558	0.396	0.379	4.40717018202839e-07	upgregulated in metformin-treated cells
Plp1	-0.231958	0.523	0.535	9.03967964480193e-06	downregulated in metformin-treated cells

## Sheet: S5
Supplementary Table 5
DE analysis of metformin- and vehicle-treated groups (chimeric mouse neurons)
gene_symbol	avg_log2FC	pct.1	pct.2	p_val_adj	logFC_description
Xist	2.09911	0.899	0.259	6.94988633293328e-86	upgregulated in metformin-treated cells	DGE analysis was performed using MAST within Seurat, two-sided statistical test that accounts for detection rate and zero inflation typical of single-cell RNA-seq data. P-values were adjusted for multiple comparisons using the Benjamini-Hochberg false discovery rate (FDR) method.
Eif2s3y	-1.05703	0.039	0.414	1.05915963109614e-36	downregulated in metformin-treated cells
Uba52	1.16896	0.822	0.727	9.34832603141315e-31	upgregulated in metformin-treated cells
Gm10076	1.27711	0.623	0.323	2.68964045685725e-22	upgregulated in metformin-treated cells
Oaz1	0.540449	0.833	0.823	6.49318558743551e-15	upgregulated in metformin-treated cells
Gm10260	1.04787	0.521	0.273	1.02148437028327e-11	upgregulated in metformin-treated cells
Eif1	0.386569	0.818	0.791	6.70459204690336e-10	upgregulated in metformin-treated cells
Cbx3	-0.549504	0.766	0.941	9.36702610903463e-10	downregulated in metformin-treated cells
Lars2	-0.700121	0.577	0.845	1.04165410303089e-09	downregulated in metformin-treated cells
S100a10	1.01613	0.46	0.2	6.79642530063445e-08	upgregulated in metformin-treated cells
Rps18	-0.499179	0.874	0.927	1.18791986387719e-07	downregulated in metformin-treated cells
Rps29	-0.431494	0.957	0.977	1.49997047270853e-06	downregulated in metformin-treated cells
Btg1	-0.631098	0.809	0.9	5.98471323579453e-06	downregulated in metformin-treated cells
Chchd2	0.399559	0.327	0.364	2.24356269939155e-05	upgregulated in metformin-treated cells
Grip1	-0.626416	0.255	0.473	5.80260179433406e-05	downregulated in metformin-treated cells
Nrxn3	-0.515069	0.803	0.855	7.61909158932653e-05	downregulated in metformin-treated cells
Ap2b1	-0.389526	0.357	0.595	8.12666548888262e-05	downregulated in metformin-treated cells
Nfia	-0.553263	0.624	0.805	0.000433567	downregulated in metformin-treated cells
mt-Atp8	-0.512477	0.796	0.923	0.000553009	downregulated in metformin-treated cells
Serinc1	0.309421	0.573	0.645	0.000574031	upgregulated in metformin-treated cells
H1f0	-0.553562	0.148	0.336	0.000687048	downregulated in metformin-treated cells
Hnrnpu	0.218516	0.501	0.595	0.00068959	upgregulated in metformin-treated cells
Synpr	-0.470842	0.282	0.486	0.000855283	downregulated in metformin-treated cells
Rplp2	0.260841	0.818	0.832	0.00139918	upgregulated in metformin-treated cells
Rpl36al	0.217864	0.691	0.777	0.00179145	upgregulated in metformin-treated cells
Sec61b	0.426861	0.43	0.395	0.00221189	upgregulated in metformin-treated cells
Phpt1	-0.433487	0.365	0.577	0.00406307	downregulated in metformin-treated cells
Islr2	-0.239052	0.551	0.75	0.00606479	downregulated in metformin-treated cells
Dpysl2	-0.222874	0.716	0.882	0.00812132	downregulated in metformin-treated cells
Slc25a4	0.269142	0.849	0.886	0.00922751	upgregulated in metformin-treated cells
mt-Nd2	-0.458474	0.88	0.95	0.0118515	downregulated in metformin-treated cells
Gm11808	-0.45125	0.24	0.436	0.015418	downregulated in metformin-treated cells
Nmt1	-0.266894	0.288	0.473	0.0173284	downregulated in metformin-treated cells
Gtf2a2	0.212766	0.474	0.527	0.017592	upgregulated in metformin-treated cells
Rpl13	-0.242462	0.531	0.741	0.0236182	downregulated in metformin-treated cells
Serf2	0.205028	0.805	0.873	0.0242392	upgregulated in metformin-treated cells
Gm42418	-0.565285	0.999	0.995	0.026625	downregulated in metformin-treated cells
Csde1	-0.294099	0.564	0.75	0.0289003	downregulated in metformin-treated cells
Fscn1	-0.439418	0.37	0.564	0.0299988	downregulated in metformin-treated cells
Ap2s1	0.472927	0.392	0.282	0.030776	upgregulated in metformin-treated cells
Manbal	-0.366171	0.17	0.327	0.0348763	downregulated in metformin-treated cells
Snrnp27	-0.285914	0.403	0.595	0.03631	downregulated in metformin-treated cells
Ddx5	0.210066	0.817	0.836	0.0429441	upgregulated in metformin-treated cells
Fth1	0.47497	0.458	0.545	0.0430816	upgregulated in metformin-treated cells
Bex2	0.230953	0.501	0.518	0.0507942	upgregulated in metformin-treated cells
Gnb1	-0.261119	0.525	0.714	0.0578137	downregulated in metformin-treated cells
Tgfb1i1	-0.309822	0.128	0.268	0.0588274	downregulated in metformin-treated cells
Magoh	0.237913	0.379	0.427	0.0701526	upgregulated in metformin-treated cells
Nudt3	-0.289307	0.385	0.577	0.0738819	downregulated in metformin-treated cells
Snap25	-0.232825	0.166	0.309	0.0856643	downregulated in metformin-treated cells
Snrpb	0.245657	0.563	0.614	0.088591	upgregulated in metformin-treated cells
Romo1	0.317693	0.57	0.545	0.119335	upgregulated in metformin-treated cells
Nbea	0.39493	0.279	0.259	0.133164	upgregulated in metformin-treated cells
Gm2000	-0.32285	0.206	0.373	0.134714	downregulated in metformin-treated cells
Atp5g3	0.253408	0.556	0.591	0.153791	upgregulated in metformin-treated cells
Rtl8a	-0.236564	0.175	0.323	0.165939	downregulated in metformin-treated cells
Abhd2	-0.274201	0.139	0.277	0.185757	downregulated in metformin-treated cells
mt-Nd3	-0.496784	0.571	0.759	0.207497	downregulated in metformin-treated cells
Rpl8	0.343112	0.929	0.914	0.210206	upgregulated in metformin-treated cells
Fubp1	0.30197	0.692	0.682	0.217414	upgregulated in metformin-treated cells
Atp5k	-0.249082	0.612	0.782	0.230896	downregulated in metformin-treated cells
Hspa8	0.25228	0.933	0.959	0.25748	upgregulated in metformin-treated cells
G630016G05Rik	-0.424997	0.203	0.359	0.263167	downregulated in metformin-treated cells
Marcks	-0.279042	0.641	0.809	0.269478	downregulated in metformin-treated cells
Ndufs7	0.408158	0.493	0.436	0.330495	upgregulated in metformin-treated cells
Eif5a	0.255562	0.353	0.373	0.365909	upgregulated in metformin-treated cells
Tspyl1	-0.221012	0.168	0.305	0.411716	downregulated in metformin-treated cells
Ndufb11	0.234265	0.683	0.718	0.413088	upgregulated in metformin-treated cells
Robo2	-0.278957	0.496	0.677	0.473597	downregulated in metformin-treated cells
Hsf2	-0.321947	0.143	0.282	0.496539	downregulated in metformin-treated cells
Arid4a	-0.251086	0.228	0.386	0.508199	downregulated in metformin-treated cells
Rpl41	-0.254284	0.946	0.955	0.552646	downregulated in metformin-treated cells
Pabpn1	-0.236767	0.277	0.436	0.559199	downregulated in metformin-treated cells
Rufy3	-0.204288	0.673	0.832	0.618592	downregulated in metformin-treated cells
Uqcrq	0.326408	0.529	0.482	0.621646	upgregulated in metformin-treated cells
Nme2	0.327547	0.623	0.655	0.667583	upgregulated in metformin-treated cells
Pabpc1	-0.404263	0.412	0.582	0.686947	downregulated in metformin-treated cells
Sp8	-0.231153	0.26	0.409	0.700206	downregulated in metformin-treated cells
Nedd4	0.304031	0.889	0.895	0.711708	upgregulated in metformin-treated cells
Eef1d	0.296253	0.443	0.436	0.753497	upgregulated in metformin-treated cells
Rps27	-0.278088	0.935	0.959	0.765008	downregulated in metformin-treated cells
Fbxw7	-0.331715	0.145	0.273	0.779316	downregulated in metformin-treated cells
Myef2	-0.304035	0.319	0.482	0.781791	downregulated in metformin-treated cells
Tubb2b	0.310159	0.872	0.877	0.802444	upgregulated in metformin-treated cells
Atp6v1e1	-0.308171	0.404	0.573	0.84968	downregulated in metformin-treated cells
Lmo3	-0.223822	0.285	0.432	0.870811	downregulated in metformin-treated cells
Mif	0.40368	0.472	0.432	0.969307	upgregulated in metformin-treated cells
Ppdpf	0.351501	0.348	0.295	0.972827	upgregulated in metformin-treated cells
Srrm1	0.28972	0.564	0.577	0.986894	upgregulated in metformin-treated cells
Nfib	-0.301494	0.92	0.968	0.999835	downregulated in metformin-treated cells
Chd3	-0.36075	0.315	0.477	1	downregulated in metformin-treated cells
mt-Nd1	-0.292435	0.845	0.95	1	downregulated in metformin-treated cells
Rps28	-0.293649	0.941	0.968	1	downregulated in metformin-treated cells
Timm44	-0.232588	0.166	0.291	1	downregulated in metformin-treated cells
2810004N23Rik	-0.273774	0.302	0.459	1	downregulated in metformin-treated cells
Rsrc1	0.257924	0.319	0.355	1	upgregulated in metformin-treated cells
Lamtor5	0.232016	0.5	0.541	1	upgregulated in metformin-treated cells
Msantd4	-0.202748	0.214	0.355	1	downregulated in metformin-treated cells
Rbpj	-0.334395	0.198	0.345	1	downregulated in metformin-treated cells
Mrpl52	0.308551	0.517	0.468	1	upgregulated in metformin-treated cells
Ralgps2	-0.21472	0.198	0.332	1	downregulated in metformin-treated cells
Ppp1ca	0.258947	0.433	0.427	1	upgregulated in metformin-treated cells
Igfbpl1	-0.247937	0.3	0.455	1	downregulated in metformin-treated cells
Srsf2	-0.2807	0.21	0.359	1	downregulated in metformin-treated cells
Dync1i2	-0.311586	0.77	0.882	1	downregulated in metformin-treated cells
Arid1b	-0.218624	0.238	0.377	1	downregulated in metformin-treated cells
Ube3a	-0.250695	0.365	0.527	1	downregulated in metformin-treated cells
Slc24a5	-0.22901	0.429	0.586	1	downregulated in metformin-treated cells
Srsf7	0.271963	0.844	0.877	1	upgregulated in metformin-treated cells
Cox20	-0.29062	0.475	0.641	1	downregulated in metformin-treated cells
Hmbox1	-0.284435	0.259	0.414	1	downregulated in metformin-treated cells
Lrp8	-0.309447	0.273	0.423	1	downregulated in metformin-treated cells
Dctn4	-0.221265	0.44	0.605	1	downregulated in metformin-treated cells
Ndufb1-ps	-0.355426	0.512	0.673	1	downregulated in metformin-treated cells
Fam171b	-0.225507	0.269	0.405	1	downregulated in metformin-treated cells
Rhoa	-0.215844	0.307	0.468	1	downregulated in metformin-treated cells
Zmiz1	-0.234262	0.351	0.509	1	downregulated in metformin-treated cells
Ttc14	-0.253108	0.178	0.309	1	downregulated in metformin-treated cells
Dlx5	0.246214	0.396	0.441	1	upgregulated in metformin-treated cells
Upf2	-0.292891	0.282	0.436	1	downregulated in metformin-treated cells
Vezf1	-0.219263	0.281	0.427	1	downregulated in metformin-treated cells
Sept7	0.338194	0.749	0.773	1	upgregulated in metformin-treated cells
Rps27rt	-0.234056	0.199	0.327	1	downregulated in metformin-treated cells
Ptges3	-0.201484	0.23	0.364	1	downregulated in metformin-treated cells
Jarid2	-0.31099	0.33	0.486	1	downregulated in metformin-treated cells
Sfr1	0.258723	0.691	0.7	1	upgregulated in metformin-treated cells
Selenof	0.32233	0.594	0.536	1	upgregulated in metformin-treated cells
Rpl29	0.217943	0.859	0.909	1	upgregulated in metformin-treated cells
Qk	0.254169	0.424	0.486	1	upgregulated in metformin-treated cells
Dctn2	0.349784	0.419	0.373	1	upgregulated in metformin-treated cells
Thrap3	0.26335	0.479	0.482	1	upgregulated in metformin-treated cells
Gnl3l	-0.247236	0.308	0.459	1	downregulated in metformin-treated cells
Gpm6b	0.369538	0.662	0.655	1	upgregulated in metformin-treated cells
Fsd1l	0.211441	0.321	0.368	1	upgregulated in metformin-treated cells
AC149090.1	0.454917	0.576	0.505	1	upgregulated in metformin-treated cells
Numa1	0.236761	0.287	0.314	1	upgregulated in metformin-treated cells
Setd2	-0.207299	0.242	0.373	1	downregulated in metformin-treated cells
H2afz	0.359115	0.858	0.873	1	upgregulated in metformin-treated cells
Dynlrb1	0.267655	0.681	0.682	1	upgregulated in metformin-treated cells
Sox2ot	0.337085	0.599	0.586	1	upgregulated in metformin-treated cells
Scg5	0.393893	0.57	0.536	1	upgregulated in metformin-treated cells
Ran	0.227827	0.668	0.709	1	upgregulated in metformin-treated cells
Srgap2	0.300502	0.564	0.582	1	upgregulated in metformin-treated cells
Gabbr1	-0.236059	0.167	0.273	1	downregulated in metformin-treated cells
Ddx17	-0.201929	0.372	0.523	1	downregulated in metformin-treated cells
Tmem176b	-0.231703	0.285	0.414	1	downregulated in metformin-treated cells
Selenoh	0.24907	0.452	0.464	1	upgregulated in metformin-treated cells
Reep5	0.293443	0.289	0.286	1	upgregulated in metformin-treated cells
Pnn	0.289249	0.645	0.655	1	upgregulated in metformin-treated cells
Cetn2	-0.314051	0.137	0.255	1	downregulated in metformin-treated cells
Celf2	-0.23657	0.647	0.786	1	downregulated in metformin-treated cells
Glmn	-0.248635	0.14	0.255	1	downregulated in metformin-treated cells
Orc6	0.242919	0.291	0.282	1	upgregulated in metformin-treated cells
Srsf1	-0.231982	0.251	0.382	1	downregulated in metformin-treated cells
Klhl9	-0.29003	0.21	0.336	1	downregulated in metformin-treated cells
Ssna1	0.336669	0.301	0.268	1	upgregulated in metformin-treated cells
Mrpl55	-0.244351	0.15	0.255	1	downregulated in metformin-treated cells
Nhsl1	0.209307	0.237	0.273	1	upgregulated in metformin-treated cells
Nme1	0.311982	0.597	0.6	1	upgregulated in metformin-treated cells
Scd2	0.447693	0.504	0.523	1	upgregulated in metformin-treated cells
Usp19	-0.313948	0.18	0.309	1	downregulated in metformin-treated cells
Kif2a	-0.215925	0.183	0.3	1	downregulated in metformin-treated cells
Pdcd4	-0.233817	0.169	0.282	1	downregulated in metformin-treated cells
Mt1	0.7522	0.373	0.305	1	upgregulated in metformin-treated cells
Asap1	0.246954	0.279	0.295	1	upgregulated in metformin-treated cells
Spcs2	0.264804	0.416	0.409	1	upgregulated in metformin-treated cells
Tiprl	0.354254	0.345	0.291	1	upgregulated in metformin-treated cells
Bex3	0.208759	0.448	0.441	1	upgregulated in metformin-treated cells
Rpl38	-0.235526	0.928	0.941	1	downregulated in metformin-treated cells
AY036118	-0.204412	0.964	0.991	1	downregulated in metformin-treated cells
Calm2	-0.205654	0.874	0.941	1	downregulated in metformin-treated cells
Ctsb	-0.217137	0.245	0.364	1	downregulated in metformin-treated cells
Ndufs3	0.214591	0.276	0.295	1	upgregulated in metformin-treated cells
Eif3i	0.220552	0.544	0.559	1	upgregulated in metformin-treated cells
Crnkl1	-0.264642	0.17	0.282	1	downregulated in metformin-treated cells
Ezr	0.307455	0.274	0.245	1	upgregulated in metformin-treated cells
Sox11	-0.318172	0.815	0.859	1	downregulated in metformin-treated cells
Arhgap21	0.309738	0.297	0.282	1	upgregulated in metformin-treated cells
Rbm22	-0.233125	0.268	0.391	1	downregulated in metformin-treated cells
Plp1	0.776119	0.626	0.541	1	upgregulated in metformin-treated cells
Ddx24	0.260297	0.481	0.477	1	upgregulated in metformin-treated cells
Lrrc58	-0.213767	0.288	0.4	1	downregulated in metformin-treated cells
Sin3b	0.203784	0.301	0.314	1	upgregulated in metformin-treated cells
Abracl	0.205153	0.647	0.686	1	upgregulated in metformin-treated cells
Eif2s3x	0.26763	0.335	0.305	1	upgregulated in metformin-treated cells
Hnrnpul1	-0.249945	0.179	0.291	1	downregulated in metformin-treated cells
Cuta	0.204073	0.366	0.368	1	upgregulated in metformin-treated cells
Tubb3	0.318639	0.835	0.841	1	upgregulated in metformin-treated cells
Gprasp1	-0.299599	0.203	0.323	1	downregulated in metformin-treated cells
mt-Co3	-0.289293	0.971	0.991	1	downregulated in metformin-treated cells
Kif1b	0.345787	0.512	0.509	1	upgregulated in metformin-treated cells
Nsa2	-0.21412	0.621	0.736	1	downregulated in metformin-treated cells
Tm2d2	0.204854	0.366	0.382	1	upgregulated in metformin-treated cells
Erbin	0.214628	0.276	0.291	1	upgregulated in metformin-treated cells
Gabarapl1	-0.203121	0.329	0.459	1	downregulated in metformin-treated cells
Grb2	-0.200762	0.239	0.35	1	downregulated in metformin-treated cells
Sgta	0.283398	0.401	0.386	1	upgregulated in metformin-treated cells
Ncor1	0.249331	0.34	0.355	1	upgregulated in metformin-treated cells
Tshz1	-0.226196	0.306	0.432	1	downregulated in metformin-treated cells
Kif3a	0.289857	0.424	0.427	1	upgregulated in metformin-treated cells
1110038F14Rik	-0.20322	0.214	0.318	1	downregulated in metformin-treated cells
Mapt	0.318642	0.488	0.477	1	upgregulated in metformin-treated cells
Dennd5b	-0.242214	0.217	0.327	1	downregulated in metformin-treated cells
Phactr1	0.271782	0.254	0.236	1	upgregulated in metformin-treated cells
Tuba1b	-0.213759	0.595	0.714	1	downregulated in metformin-treated cells
Pogz	-0.200623	0.154	0.25	1	downregulated in metformin-treated cells
Picalm	-0.242219	0.245	0.359	1	downregulated in metformin-treated cells
Dclk2	0.331648	0.306	0.291	1	upgregulated in metformin-treated cells
Dynll1	0.24055	0.857	0.868	1	upgregulated in metformin-treated cells
2610307P16Rik	0.210474	0.3	0.305	1	upgregulated in metformin-treated cells
Sptan1	0.253603	0.493	0.473	1	upgregulated in metformin-treated cells
Msi2	-0.230097	0.463	0.6	1	downregulated in metformin-treated cells
Rpl10	-0.277075	0.844	0.891	1	downregulated in metformin-treated cells
Cdc37l1	0.213064	0.288	0.3	1	upgregulated in metformin-treated cells
mt-Co1	-0.220427	0.954	0.991	1	downregulated in metformin-treated cells
Pak7	-0.230417	0.284	0.395	1	downregulated in metformin-treated cells
Pfdn1	-0.205979	0.459	0.582	1	downregulated in metformin-treated cells
Tkt	0.210049	0.37	0.373	1	upgregulated in metformin-treated cells
Nucks1	-0.272998	0.213	0.323	1	downregulated in metformin-treated cells
Srrt	0.337738	0.251	0.195	1	upgregulated in metformin-treated cells
Tcf4	-0.223061	0.939	0.959	1	downregulated in metformin-treated cells
Akap8	0.224231	0.281	0.282	1	upgregulated in metformin-treated cells
Tmco1	-0.246553	0.323	0.445	1	downregulated in metformin-treated cells
B230354K17Rik	-0.31663	0.168	0.268	1	downregulated in metformin-treated cells
Cttnbp2	0.239602	0.285	0.286	1	upgregulated in metformin-treated cells
Clk1	-0.244761	0.515	0.636	1	downregulated in metformin-treated cells
Ckb	0.318695	0.374	0.368	1	upgregulated in metformin-treated cells
Kdm1a	-0.273	0.161	0.259	1	downregulated in metformin-treated cells
Cd81	0.266333	0.646	0.664	1	upgregulated in metformin-treated cells
Peg3	0.278332	0.309	0.309	1	upgregulated in metformin-treated cells
Atp6v1h	0.215228	0.273	0.264	1	upgregulated in metformin-treated cells
Mrps21	0.212829	0.539	0.536	1	upgregulated in metformin-treated cells
Actg1	0.246866	0.936	0.95	1	upgregulated in metformin-treated cells
Cnp	0.644097	0.35	0.282	1	upgregulated in metformin-treated cells
Nptn	-0.216707	0.206	0.309	1	downregulated in metformin-treated cells
Rps21	-0.224664	0.918	0.95	1	downregulated in metformin-treated cells
Pafah1b1	0.219945	0.427	0.441	1	upgregulated in metformin-treated cells
Sec11c	0.352035	0.347	0.336	1	upgregulated in metformin-treated cells
Tra2a	0.287035	0.427	0.405	1	upgregulated in metformin-treated cells
Rpl24	-0.206075	0.912	0.95	1	downregulated in metformin-treated cells
Cux1	-0.26284	0.255	0.364	1	downregulated in metformin-treated cells
Dlgap4	0.330484	0.411	0.373	1	upgregulated in metformin-treated cells
Miat	0.21445	0.335	0.345	1	upgregulated in metformin-treated cells
Psmd6	0.283195	0.262	0.223	1	upgregulated in metformin-treated cells
Hectd1	-0.234168	0.212	0.314	1	downregulated in metformin-treated cells
Cdc42bpa	0.239714	0.245	0.25	1	upgregulated in metformin-treated cells
Syne2	0.203857	0.357	0.373	1	upgregulated in metformin-treated cells
Fdps	0.267138	0.322	0.305	1	upgregulated in metformin-treated cells
Prox1	0.206485	0.294	0.3	1	upgregulated in metformin-treated cells
Wls	0.228601	0.285	0.268	1	upgregulated in metformin-treated cells
Dhx30	0.204545	0.349	0.386	1	upgregulated in metformin-treated cells
Dnm3	0.285376	0.309	0.291	1	upgregulated in metformin-treated cells
Mycbp2	0.278954	0.317	0.309	1	upgregulated in metformin-treated cells
Gm11361	0.222965	0.312	0.3	1	upgregulated in metformin-treated cells
Cd9	0.363615	0.524	0.491	1	upgregulated in metformin-treated cells
Dbi	0.289321	0.506	0.514	1	upgregulated in metformin-treated cells
Znrd2	0.279229	0.279	0.241	1	upgregulated in metformin-treated cells
Eif4g1	-0.282326	0.179	0.268	1	downregulated in metformin-treated cells
Zfp91	-0.208459	0.172	0.25	1	downregulated in metformin-treated cells
Scg3	0.220387	0.323	0.314	1	upgregulated in metformin-treated cells
Atp5mpl	-0.208504	0.679	0.764	1	downregulated in metformin-treated cells
Pam	-0.334568	0.172	0.264	1	downregulated in metformin-treated cells
Chd9	0.227253	0.556	0.559	1	upgregulated in metformin-treated cells
Pmpcb	0.217538	0.306	0.291	1	upgregulated in metformin-treated cells
Bzw2	0.237856	0.465	0.464	1	upgregulated in metformin-treated cells
Rpl15	0.201704	0.941	0.95	1	upgregulated in metformin-treated cells
Ddrgk1	0.291694	0.252	0.205	1	upgregulated in metformin-treated cells
Ddr1	0.31531	0.255	0.2	1	upgregulated in metformin-treated cells
Birc6	-0.217046	0.327	0.427	1	downregulated in metformin-treated cells
Cox6a1	-0.213954	0.267	0.382	1	downregulated in metformin-treated cells
Wdr48	0.225394	0.275	0.264	1	upgregulated in metformin-treated cells
Actr1a	-0.203844	0.221	0.314	1	downregulated in metformin-treated cells
Tsc22d1	0.301553	0.389	0.382	1	upgregulated in metformin-treated cells
Gdap1	0.305931	0.315	0.268	1	upgregulated in metformin-treated cells
Cst3	-0.225315	0.812	0.814	1	downregulated in metformin-treated cells
Cir1	-0.237026	0.323	0.423	1	downregulated in metformin-treated cells
Eprs	0.236623	0.406	0.359	1	upgregulated in metformin-treated cells
Sept4	0.485636	0.288	0.236	1	upgregulated in metformin-treated cells
Ccndbp1	-0.224014	0.175	0.25	1	downregulated in metformin-treated cells
Cops6	0.21969	0.302	0.286	1	upgregulated in metformin-treated cells
Wac	-0.200676	0.258	0.355	1	downregulated in metformin-treated cells
Cd63	0.234754	0.338	0.327	1	upgregulated in metformin-treated cells
Mal	0.747763	0.284	0.227	1	upgregulated in metformin-treated cells
Igfbp5	0.309873	0.335	0.359	1	upgregulated in metformin-treated cells
Sptbn1	0.235217	0.35	0.327	1	upgregulated in metformin-treated cells
Ermn	0.515364	0.251	0.177	1	upgregulated in metformin-treated cells
Enpp2	0.535852	0.269	0.209	1	upgregulated in metformin-treated cells
Snap47	-0.228022	0.259	0.345	1	downregulated in metformin-treated cells
Snhg12	0.20174	0.267	0.255	1	upgregulated in metformin-treated cells
Zbtb20	-0.241076	0.892	0.927	1	downregulated in metformin-treated cells
Smim4	-0.233885	0.183	0.259	1	downregulated in metformin-treated cells
Adarb2	0.348082	0.516	0.486	1	upgregulated in metformin-treated cells
Tmsb4x	0.200612	0.983	0.986	1	upgregulated in metformin-treated cells
Prpf4b	0.213535	0.702	0.695	1	upgregulated in metformin-treated cells
Acadsb	0.254962	0.289	0.277	1	upgregulated in metformin-treated cells
Ccp110	0.290466	0.297	0.264	1	upgregulated in metformin-treated cells
Ppp4r3b	0.26328	0.277	0.232	1	upgregulated in metformin-treated cells
Dpm1	0.209202	0.309	0.295	1	upgregulated in metformin-treated cells
Kcnq1ot1	-0.270003	0.455	0.532	1	downregulated in metformin-treated cells
Cpe	0.239993	0.297	0.291	1	upgregulated in metformin-treated cells
Prdx6	0.216185	0.337	0.341	1	upgregulated in metformin-treated cells
Slc25a5	0.235777	0.424	0.386	1	upgregulated in metformin-treated cells
Zbtb18	-0.216372	0.184	0.255	1	downregulated in metformin-treated cells
Trf	0.372522	0.274	0.209	1	upgregulated in metformin-treated cells
Cd47	-0.226892	0.213	0.291	1	downregulated in metformin-treated cells
Hmgb2	-0.288205	0.393	0.45	1	downregulated in metformin-treated cells
Ptprz1	0.243606	0.324	0.282	1	upgregulated in metformin-treated cells
Csrp1	0.341464	0.367	0.355	1	upgregulated in metformin-treated cells
Gatm	0.433157	0.264	0.218	1	upgregulated in metformin-treated cells
Pik3r1	-0.274483	0.246	0.309	1	downregulated in metformin-treated cells
Kif21a	0.218813	0.27	0.241	1	upgregulated in metformin-treated cells
Car2	0.31153	0.344	0.295	1	upgregulated in metformin-treated cells
Cryab	0.277774	0.383	0.35	1	upgregulated in metformin-treated cells
Tubb4b	-0.29457	0.292	0.309	1	downregulated in metformin-treated cells

## Sheet: S6
Supplementary Table 6
DE analysis of metformin-treated MS patients and healthy controls
gene_symbol	avg_log2FC	pct.1	pct.2	p_val_adj	group	comp_to_group	logFC_description	DGE analysis was performed using MAST within Seurat, two-sided statistical test that accounts for detection rate and zero inflation typical of single-cell RNA-seq data. P-values were adjusted for multiple comparisons using the Benjamini-Hochberg false discovery rate (FDR) method.
ABHD3	0.886664	0.311	0.083	0	MS_met	CTR	upregulated in MS_met
AC021660.3	0.758717	0.493	0.329	0	MS_met	CTR	upregulated in MS_met
AC053527.1	-0.620467	0.239	0.495	0	MS_met	CTR	downregulated in MS_met
AC104596.1	-0.638027	0.285	0.506	0	MS_met	CTR	downregulated in MS_met
AC105402.3	1.14617	0.829	0.668	0	MS_met	CTR	upregulated in MS_met
ACYP2	-0.601478	0.613	0.819	0	MS_met	CTR	downregulated in MS_met
ADAMTS18	0.630478	0.396	0.171	0	MS_met	CTR	upregulated in MS_met
AHSA1	1.09207	0.538	0.205	0	MS_met	CTR	upregulated in MS_met
AK5	-0.498276	0.757	0.888	0	MS_met	CTR	downregulated in MS_met
AL138881.1	-0.720094	0.203	0.42	0	MS_met	CTR	downregulated in MS_met
AL359091.1	-1.41263	0.437	0.804	0	MS_met	CTR	downregulated in MS_met
AL592183.1	-0.631452	0.245	0.512	0	MS_met	CTR	downregulated in MS_met
ANK3	-0.54509	0.878	0.963	0	MS_met	CTR	downregulated in MS_met
ANO4	-0.979911	0.589	0.798	0	MS_met	CTR	downregulated in MS_met
ATP2C1	0.570672	0.61	0.502	0	MS_met	CTR	upregulated in MS_met
BAG3	1.13681	0.346	0.024	0	MS_met	CTR	upregulated in MS_met
BOK	0.544321	0.668	0.557	0	MS_met	CTR	upregulated in MS_met
CACYBP	1.07643	0.504	0.18	0	MS_met	CTR	upregulated in MS_met
CADM2	-0.706677	0.723	0.926	0	MS_met	CTR	downregulated in MS_met
CARNS1	-0.751642	0.462	0.747	0	MS_met	CTR	downregulated in MS_met
CCDC122	-0.588855	0.294	0.531	0	MS_met	CTR	downregulated in MS_met
CCT3	0.599994	0.489	0.317	0	MS_met	CTR	upregulated in MS_met
CCT4	0.95388	0.561	0.281	0	MS_met	CTR	upregulated in MS_met
CCT5	0.585864	0.394	0.199	0	MS_met	CTR	upregulated in MS_met
CERS6	0.855913	0.325	0.116	0	MS_met	CTR	upregulated in MS_met
CHORDC1	1.8395	0.687	0.276	0	MS_met	CTR	upregulated in MS_met
CLK1	0.793705	0.756	0.616	0	MS_met	CTR	upregulated in MS_met
CNTN3	0.583289	0.26	0.082	0	MS_met	CTR	upregulated in MS_met
CNTNAP4	-0.558154	0.695	0.852	0	MS_met	CTR	downregulated in MS_met
COL4A5	-0.513597	0.698	0.875	0	MS_met	CTR	downregulated in MS_met
CPB2-AS1	-0.625321	0.372	0.589	0	MS_met	CTR	downregulated in MS_met
CRB2	-0.47401	0.086	0.287	0	MS_met	CTR	downregulated in MS_met
CREB5	-1.04294	0.721	0.934	0	MS_met	CTR	downregulated in MS_met
CREBRF	0.723521	0.633	0.442	0	MS_met	CTR	upregulated in MS_met
CRYAB	0.999017	0.896	0.891	0	MS_met	CTR	upregulated in MS_met
CTNNA3	-0.600549	0.951	0.976	0	MS_met	CTR	downregulated in MS_met
DAAM2	-0.491404	0.71	0.865	0	MS_met	CTR	downregulated in MS_met
DHCR24	0.69854	0.61	0.45	0	MS_met	CTR	upregulated in MS_met
DLG2	-0.384018	0.974	0.989	0	MS_met	CTR	downregulated in MS_met
DNAJA1	1.41131	0.671	0.337	0	MS_met	CTR	upregulated in MS_met
DNAJA4	1.04283	0.41	0.121	0	MS_met	CTR	upregulated in MS_met
DNAJB1	2.0908	0.635	0.134	0	MS_met	CTR	upregulated in MS_met
DNAJB6	1.16002	0.677	0.363	0	MS_met	CTR	upregulated in MS_met
DOCK4	-0.460029	0.845	0.938	0	MS_met	CTR	downregulated in MS_met
DOCK5	-0.686205	0.856	0.946	0	MS_met	CTR	downregulated in MS_met
DPP6	0.993638	0.675	0.361	0	MS_met	CTR	upregulated in MS_met
DPYD	-0.654805	0.874	0.944	0	MS_met	CTR	downregulated in MS_met
DYSF	-0.72433	0.332	0.56	0	MS_met	CTR	downregulated in MS_met
EEF1A1	0.610999	0.694	0.63	0	MS_met	CTR	upregulated in MS_met
EIF1	0.743694	0.804	0.724	0	MS_met	CTR	upregulated in MS_met
EIF5	1.10755	0.685	0.414	0	MS_met	CTR	upregulated in MS_met
ENOSF1	-0.545802	0.495	0.722	0	MS_met	CTR	downregulated in MS_met
FDFT1	0.684175	0.703	0.607	0	MS_met	CTR	upregulated in MS_met
FKBP4	1.09175	0.511	0.19	0	MS_met	CTR	upregulated in MS_met
FOS	0.858468	0.403	0.142	0	MS_met	CTR	upregulated in MS_met
FTL	0.648935	0.859	0.825	0	MS_met	CTR	upregulated in MS_met
FXR1	1.18559	0.818	0.611	0	MS_met	CTR	upregulated in MS_met
GLDN	-0.855895	0.548	0.826	0	MS_met	CTR	downregulated in MS_met
GREB1L	-0.814316	0.206	0.488	0	MS_met	CTR	downregulated in MS_met
GRID2	-1.33447	0.28	0.772	0	MS_met	CTR	downregulated in MS_met
GSN	-0.602423	0.72	0.9	0	MS_met	CTR	downregulated in MS_met
HECW2	-0.618859	0.593	0.813	0	MS_met	CTR	downregulated in MS_met
HHATL	-0.575423	0.395	0.639	0	MS_met	CTR	downregulated in MS_met
HIBCH	1.009	0.857	0.75	0	MS_met	CTR	upregulated in MS_met
HMGCR	0.641085	0.336	0.143	0	MS_met	CTR	upregulated in MS_met
HMGCS1	1.06779	0.413	0.188	0	MS_met	CTR	upregulated in MS_met
HPN-AS1	-0.625077	0.323	0.588	0	MS_met	CTR	downregulated in MS_met
HSD17B7	0.50989	0.341	0.169	0	MS_met	CTR	upregulated in MS_met
HSP90AA1	2.1596	0.974	0.938	0	MS_met	CTR	upregulated in MS_met
HSP90AB1	1.51082	0.86	0.688	0	MS_met	CTR	upregulated in MS_met
HSPA1A	3.41404	0.826	0.515	0	MS_met	CTR	upregulated in MS_met
HSPA1B	2.56868	0.699	0.154	0	MS_met	CTR	upregulated in MS_met
HSPA4	0.93552	0.545	0.276	0	MS_met	CTR	upregulated in MS_met
HSPA4L	1.80697	0.512	0.076	0	MS_met	CTR	upregulated in MS_met
HSPA8	0.606355	0.553	0.409	0	MS_met	CTR	upregulated in MS_met
HSPA9	0.694849	0.569	0.357	0	MS_met	CTR	upregulated in MS_met
HSPB1	2.42947	0.538	0.036	0	MS_met	CTR	upregulated in MS_met
HSPD1	1.67593	0.678	0.319	0	MS_met	CTR	upregulated in MS_met
HSPH1	2.78305	0.699	0.212	0	MS_met	CTR	upregulated in MS_met
IL1RAPL1	-0.398949	0.976	0.992	0	MS_met	CTR	downregulated in MS_met
IRS2	0.743955	0.54	0.33	0	MS_met	CTR	upregulated in MS_met
ITGA2	-0.667714	0.544	0.74	0	MS_met	CTR	downregulated in MS_met
ITPRID2	0.900488	0.63	0.37	0	MS_met	CTR	upregulated in MS_met
KANSL1L	0.608172	0.699	0.578	0	MS_met	CTR	upregulated in MS_met
KCNH8	-0.580505	0.813	0.935	0	MS_met	CTR	downregulated in MS_met
KDM5D	-0.380101	0.174	0.399	0	MS_met	CTR	downregulated in MS_met
LDLR	0.639816	0.34	0.151	0	MS_met	CTR	upregulated in MS_met
LDLRAD4	-0.663727	0.472	0.716	0	MS_met	CTR	downregulated in MS_met
LINC00476	-0.523681	0.148	0.352	0	MS_met	CTR	downregulated in MS_met
LINC00639	-0.580761	0.489	0.727	0	MS_met	CTR	downregulated in MS_met
LINC01608	-1.07116	0.424	0.716	0	MS_met	CTR	downregulated in MS_met
LINC01630	-0.740597	0.309	0.575	0	MS_met	CTR	downregulated in MS_met
LPAR1	-0.528984	0.608	0.819	0	MS_met	CTR	downregulated in MS_met
LRP1B	0.836635	0.827	0.559	0	MS_met	CTR	upregulated in MS_met
LRP4	0.74376	0.77	0.593	0	MS_met	CTR	upregulated in MS_met
LURAP1L-AS1	0.761261	0.466	0.214	0	MS_met	CTR	upregulated in MS_met
LURAP1L	0.553587	0.269	0.09	0	MS_met	CTR	upregulated in MS_met
MAP2K4	1.34209	0.761	0.528	0	MS_met	CTR	upregulated in MS_met
MIB1	0.680643	0.651	0.48	0	MS_met	CTR	upregulated in MS_met
MID1IP1	0.65849	0.502	0.34	0	MS_met	CTR	upregulated in MS_met
MIR181A1HG	-0.591012	0.521	0.76	0	MS_met	CTR	downregulated in MS_met
MKNK2	0.563094	0.282	0.097	0	MS_met	CTR	upregulated in MS_met
MOG	-0.503431	0.794	0.912	0	MS_met	CTR	downregulated in MS_met
MRPS6	1.18268	0.38	0.041	0	MS_met	CTR	upregulated in MS_met
MSMO1	1.08962	0.541	0.31	0	MS_met	CTR	upregulated in MS_met
MT-CO1	-0.417317	0.726	0.866	0	MS_met	CTR	downregulated in MS_met
MT-ND3	1.16917	0.959	0.901	0	MS_met	CTR	upregulated in MS_met
MTCH1	0.675186	0.681	0.531	0	MS_met	CTR	upregulated in MS_met
MTRNR2L8	1.28756	0.326	0.092	0	MS_met	CTR	upregulated in MS_met
MTUS1	-0.515683	0.862	0.925	0	MS_met	CTR	downregulated in MS_met
NAA16	0.784398	0.554	0.351	0	MS_met	CTR	upregulated in MS_met
NAALADL2	-0.803651	0.42	0.708	0	MS_met	CTR	downregulated in MS_met
NAIP	-0.702235	0.592	0.818	0	MS_met	CTR	downregulated in MS_met
NHLRC3	-0.476908	0.19	0.414	0	MS_met	CTR	downregulated in MS_met
NLGN4Y	-0.769483	0.24	0.542	0	MS_met	CTR	downregulated in MS_met
NTM	-0.5825	0.885	0.962	0	MS_met	CTR	downregulated in MS_met
NUFIP2	0.653702	0.621	0.455	0	MS_met	CTR	upregulated in MS_met
OCLN	-0.481082	0.096	0.325	0	MS_met	CTR	downregulated in MS_met
OPALIN	-1.10266	0.185	0.537	0	MS_met	CTR	downregulated in MS_met
PALM2-AKAP2	-0.653732	0.137	0.369	0	MS_met	CTR	downregulated in MS_met
PALM2	-1.20545	0.352	0.69	0	MS_met	CTR	downregulated in MS_met
PAPOLA	1.01467	0.735	0.515	0	MS_met	CTR	upregulated in MS_met
PDE4B	-0.606407	0.943	0.982	0	MS_met	CTR	downregulated in MS_met
PDE4DIP	0.883016	0.831	0.711	0	MS_met	CTR	upregulated in MS_met
PDS5B	0.801321	0.742	0.614	0	MS_met	CTR	upregulated in MS_met
PHLDB1	-0.504092	0.734	0.889	0	MS_met	CTR	downregulated in MS_met
PLA2G4C	-0.76639	0.428	0.667	0	MS_met	CTR	downregulated in MS_met
PLCG2	2.37515	0.88	0.366	0	MS_met	CTR	upregulated in MS_met
PLEKHH1	-0.495464	0.812	0.926	0	MS_met	CTR	downregulated in MS_met
PLLP	-0.560488	0.662	0.824	0	MS_met	CTR	downregulated in MS_met
PLOD3	1.17255	0.62	0.32	0	MS_met	CTR	upregulated in MS_met
PLPPR1	-0.665604	0.354	0.583	0	MS_met	CTR	downregulated in MS_met
PNISR	0.573427	0.878	0.84	0	MS_met	CTR	upregulated in MS_met
POLR2F	-1.01364	0.715	0.929	0	MS_met	CTR	downregulated in MS_met
PPFIA2	-0.648461	0.423	0.689	0	MS_met	CTR	downregulated in MS_met
PPM1H	-0.612007	0.56	0.77	0	MS_met	CTR	downregulated in MS_met
PPM1K	0.694217	0.615	0.448	0	MS_met	CTR	upregulated in MS_met
PPP2R2B	-1.75882	0.705	0.975	0	MS_met	CTR	downregulated in MS_met
PTGES3	1.98698	0.822	0.506	0	MS_met	CTR	upregulated in MS_met
PTK2	-0.563328	0.909	0.97	0	MS_met	CTR	downregulated in MS_met
PWRN1	-1.53027	0.142	0.659	0	MS_met	CTR	downregulated in MS_met
RAB30-AS1	-0.680392	0.352	0.652	0	MS_met	CTR	downregulated in MS_met
RAPGEF5	-0.530058	0.792	0.916	0	MS_met	CTR	downregulated in MS_met
REPS2	-0.535928	0.493	0.71	0	MS_met	CTR	downregulated in MS_met
RHOBTB3	0.844028	0.728	0.568	0	MS_met	CTR	upregulated in MS_met
RNASE1	-0.678235	0.297	0.555	0	MS_met	CTR	downregulated in MS_met
RNF220	-0.407671	0.921	0.958	0	MS_met	CTR	downregulated in MS_met
RPL13	0.570405	0.654	0.545	0	MS_met	CTR	upregulated in MS_met
RPL37A	0.659038	0.577	0.412	0	MS_met	CTR	upregulated in MS_met
SCD5	-0.471893	0.797	0.931	0	MS_met	CTR	downregulated in MS_met
SELENOP	0.601099	0.876	0.855	0	MS_met	CTR	upregulated in MS_met
SEMA3B	-0.526672	0.561	0.764	0	MS_met	CTR	downregulated in MS_met
SERINC5	-0.489222	0.612	0.804	0	MS_met	CTR	downregulated in MS_met
SGK1	-0.5238	0.779	0.912	0	MS_met	CTR	downregulated in MS_met
SH3BP5	-0.585437	0.324	0.55	0	MS_met	CTR	downregulated in MS_met
SH3TC2-DT	-0.610238	0.195	0.407	0	MS_met	CTR	downregulated in MS_met
SHTN1	-0.414561	0.895	0.954	0	MS_met	CTR	downregulated in MS_met
SIK3	-0.838215	0.929	0.976	0	MS_met	CTR	downregulated in MS_met
SIPA1L1	-0.5847	0.333	0.587	0	MS_met	CTR	downregulated in MS_met
SIRT2	0.530987	0.735	0.66	0	MS_met	CTR	upregulated in MS_met
SLC24A2	-0.668246	0.939	0.979	0	MS_met	CTR	downregulated in MS_met
SLC38A2	0.84352	0.733	0.569	0	MS_met	CTR	upregulated in MS_met
SLC44A1	-0.349634	0.959	0.984	0	MS_met	CTR	downregulated in MS_met
SLC6A1-AS1	-0.438081	0.098	0.312	0	MS_met	CTR	downregulated in MS_met
SLC6A1	-0.517476	0.372	0.62	0	MS_met	CTR	downregulated in MS_met
SNAP23	0.62371	0.492	0.35	0	MS_met	CTR	upregulated in MS_met
SNX19	-0.485598	0.242	0.465	0	MS_met	CTR	downregulated in MS_met
SNX3	0.752111	0.504	0.283	0	MS_met	CTR	upregulated in MS_met
SOD1	0.809543	0.601	0.405	0	MS_met	CTR	upregulated in MS_met
SORBS1	1.11271	0.478	0.192	0	MS_met	CTR	upregulated in MS_met
SOS1	0.646636	0.627	0.487	0	MS_met	CTR	upregulated in MS_met
SPATA6	-0.670162	0.509	0.73	0	MS_met	CTR	downregulated in MS_met
SQLE	0.691474	0.487	0.336	0	MS_met	CTR	upregulated in MS_met
ST13	1.41646	0.727	0.372	0	MS_met	CTR	upregulated in MS_met
STAT3	0.675377	0.643	0.508	0	MS_met	CTR	upregulated in MS_met
STIP1	1.38931	0.606	0.208	0	MS_met	CTR	upregulated in MS_met
STMN4	-0.798813	0.495	0.775	0	MS_met	CTR	downregulated in MS_met
SUGT1	0.79452	0.614	0.399	0	MS_met	CTR	upregulated in MS_met
SVEP1	-1.04817	0.053	0.314	0	MS_met	CTR	downregulated in MS_met
TAPT1-AS1	-0.566348	0.373	0.611	0	MS_met	CTR	downregulated in MS_met
TARS	0.563907	0.361	0.178	0	MS_met	CTR	upregulated in MS_met
TCF12	-0.43122	0.905	0.959	0	MS_met	CTR	downregulated in MS_met
TCP1	0.751963	0.434	0.185	0	MS_met	CTR	upregulated in MS_met
TENT4B	0.609827	0.348	0.166	0	MS_met	CTR	upregulated in MS_met
TLE4	0.814424	0.84	0.737	0	MS_met	CTR	upregulated in MS_met
TMEM165	-0.698051	0.893	0.961	0	MS_met	CTR	downregulated in MS_met
TMPRSS5	-0.68471	0.093	0.347	0	MS_met	CTR	downregulated in MS_met
TP53TG5	-1.05534	0.384	0.773	0	MS_met	CTR	downregulated in MS_met
TPT1	0.668578	0.6	0.448	0	MS_met	CTR	upregulated in MS_met
TTLL7	-0.630859	0.917	0.975	0	MS_met	CTR	downregulated in MS_met
TUBA1B	0.785842	0.613	0.433	0	MS_met	CTR	upregulated in MS_met
UBB	0.785673	0.716	0.543	0	MS_met	CTR	upregulated in MS_met
UBC	1.09547	0.792	0.628	0	MS_met	CTR	upregulated in MS_met
UBE2B	0.772927	0.709	0.543	0	MS_met	CTR	upregulated in MS_met
UBE2D3	0.532842	0.766	0.676	0	MS_met	CTR	upregulated in MS_met
UNC5C	-0.626276	0.859	0.945	0	MS_met	CTR	downregulated in MS_met
UTY	-0.452774	0.529	0.844	0	MS_met	CTR	downregulated in MS_met
WDR61	0.859159	0.47	0.254	0	MS_met	CTR	upregulated in MS_met
XIST	2.20925	0.289	0.003	0	MS_met	CTR	upregulated in MS_met
XPO1	0.778972	0.737	0.601	0	MS_met	CTR	upregulated in MS_met
YARS	0.647544	0.401	0.193	0	MS_met	CTR	upregulated in MS_met
YWHAG	0.622297	0.474	0.301	0	MS_met	CTR	upregulated in MS_met
ZEB2	-0.634404	0.902	0.966	0	MS_met	CTR	downregulated in MS_met
ZFYVE16	-0.847082	0.63	0.849	0	MS_met	CTR	downregulated in MS_met
ZIC1	-0.494305	0.202	0.42	0	MS_met	CTR	downregulated in MS_met
ZKSCAN1	-0.721547	0.533	0.808	0	MS_met	CTR	downregulated in MS_met
ZNF280D	-0.542938	0.565	0.781	0	MS_met	CTR	downregulated in MS_met
ZNF536	-0.467584	0.868	0.939	0	MS_met	CTR	downregulated in MS_met
AKAP6	-0.415235	0.921	0.966	1.32551782707999e-315	MS_met	CTR	downregulated in MS_met
SEMA6D	-0.464896	0.247	0.476	1.23497347334607e-313	MS_met	CTR	downregulated in MS_met
AUTS2	-0.524972	0.829	0.928	1.47873125515836e-313	MS_met	CTR	downregulated in MS_met
FNBP1	-0.435014	0.777	0.905	1.24223355498542e-312	MS_met	CTR	downregulated in MS_met
KCNMB4	-0.699134	0.715	0.843	6.1866892385125e-310	MS_met	CTR	downregulated in MS_met
PPID	0.497795	0.315	0.148	0	MS_met	CTR	upregulated in MS_met
NUDT9	0.576188	0.316	0.162	0	MS_met	CTR	upregulated in MS_met
EXOC6B	-0.45014	0.853	0.941	0	MS_met	CTR	downregulated in MS_met
THBS2	-0.449192	0.186	0.394	2.16958e-307	MS_met	CTR	downregulated in MS_met
UBQLN1	0.551572	0.512	0.361	2.51576e-307	MS_met	CTR	upregulated in MS_met
CERCAM	-0.446647	0.797	0.917	1.50016e-306	MS_met	CTR	downregulated in MS_met
DOCK3	-0.486918	0.74	0.875	2.96282e-306	MS_met	CTR	downregulated in MS_met
ATF4	0.507137	0.377	0.208	6.63707e-306	MS_met	CTR	upregulated in MS_met
INSYN2B	-0.532055	0.132	0.328	3.46215e-305	MS_met	CTR	downregulated in MS_met
PDS5A	0.533793	0.71	0.614	1.95992e-300	MS_met	CTR	upregulated in MS_met
NEK3	-0.451792	0.248	0.466	3.16898e-297	MS_met	CTR	downregulated in MS_met
CLASP2	-0.297303	0.955	0.979	1.35067e-296	MS_met	CTR	downregulated in MS_met
LINC01411	-0.451307	0.141	0.331	1.94276e-296	MS_met	CTR	downregulated in MS_met
TMTC2	-0.460837	0.912	0.954	1.64689e-293	MS_met	CTR	downregulated in MS_met
AC110285.1	-0.486508	0.345	0.57	4.84048e-293	MS_met	CTR	downregulated in MS_met
ANK2	-0.376238	0.947	0.978	2.99764e-292	MS_met	CTR	downregulated in MS_met
PRKD1	0.790868	0.413	0.218	1.86218e-289	MS_met	CTR	upregulated in MS_met
PLPP4	0.723396	0.33	0.18	4.28857e-289	MS_met	CTR	upregulated in MS_met
ZBTB16	-0.57916	0.564	0.735	1.29926e-288	MS_met	CTR	downregulated in MS_met
SC5D	0.506686	0.38	0.225	3.85475e-288	MS_met	CTR	upregulated in MS_met
ANAPC16	0.534918	0.658	0.554	1.46274e-287	MS_met	CTR	upregulated in MS_met
GMDS-DT	-0.6235	0.247	0.46	1.48307e-286	MS_met	CTR	downregulated in MS_met
CLU	0.603702	0.631	0.536	6.7158e-284	MS_met	CTR	upregulated in MS_met
SPATS2L	0.654322	0.577	0.46	1.60419e-283	MS_met	CTR	upregulated in MS_met
GAB2	-0.450265	0.707	0.861	1.16679e-280	MS_met	CTR	downregulated in MS_met
BCO2	0.49826	0.31	0.159	1.17561e-280	MS_met	CTR	upregulated in MS_met
SPOCK1	-0.44259	0.919	0.97	6.18803e-279	MS_met	CTR	downregulated in MS_met
RASAL1	-0.399452	0.111	0.289	6.86585e-279	MS_met	CTR	downregulated in MS_met
CCDC200	-0.683519	0.3	0.499	2.96614e-277	MS_met	CTR	downregulated in MS_met
ZMAT1	-0.440817	0.263	0.476	3.54685e-277	MS_met	CTR	downregulated in MS_met
RPL18	0.516636	0.515	0.382	5.773e-277	MS_met	CTR	upregulated in MS_met
CMTM5	-0.462909	0.296	0.498	2.04964e-276	MS_met	CTR	downregulated in MS_met
CHRM5	-0.638379	0.287	0.494	3.63088e-275	MS_met	CTR	downregulated in MS_met
ASTN2	-0.535454	0.524	0.722	6.23496e-275	MS_met	CTR	downregulated in MS_met
CHD7	-0.487494	0.484	0.69	1.64079e-274	MS_met	CTR	downregulated in MS_met
NUDC	0.490993	0.367	0.207	1.2277e-273	MS_met	CTR	upregulated in MS_met
KLF9	-0.495139	0.339	0.548	3.25905e-273	MS_met	CTR	downregulated in MS_met
HHIP	-0.56907	0.541	0.72	4.22669e-272	MS_met	CTR	downregulated in MS_met
UNC79	-0.58797	0.234	0.433	4.34926e-271	MS_met	CTR	downregulated in MS_met
HMGB1	0.514374	0.764	0.683	5.12061e-271	MS_met	CTR	upregulated in MS_met
SGCD	0.614327	0.69	0.524	4.55552e-270	MS_met	CTR	upregulated in MS_met
PNN	-0.420278	0.283	0.493	6.55824e-270	MS_met	CTR	downregulated in MS_met
ZNF609	-0.430864	0.506	0.714	9.45859e-269	MS_met	CTR	downregulated in MS_met
CIRBP	-0.404504	0.503	0.71	9.75441e-269	MS_met	CTR	downregulated in MS_met
PTBP2	-0.394863	0.819	0.918	1.54477e-268	MS_met	CTR	downregulated in MS_met
GLIDR	-0.459404	0.121	0.292	8.37865e-268	MS_met	CTR	downregulated in MS_met
PTPRD	-0.283936	0.968	0.987	3.03874e-267	MS_met	CTR	downregulated in MS_met
PLXDC2	-0.720436	0.481	0.664	3.84572e-267	MS_met	CTR	downregulated in MS_met
ANLN	0.354239	0.865	0.858	5.50361e-267	MS_met	CTR	upregulated in MS_met
SVIP	0.496754	0.527	0.407	1.2607e-266	MS_met	CTR	upregulated in MS_met
ITGB3BP	0.548104	0.355	0.183	6.20866e-266	MS_met	CTR	upregulated in MS_met
IDI1	0.515814	0.435	0.311	1.31388e-265	MS_met	CTR	upregulated in MS_met
RFX3-AS1	-0.485907	0.247	0.454	8.03087e-265	MS_met	CTR	downregulated in MS_met
GRAMD2B	-0.439717	0.198	0.397	1.9588e-264	MS_met	CTR	downregulated in MS_met
APOLD1	0.680664	0.464	0.288	2.39517e-264	MS_met	CTR	upregulated in MS_met
LINC00882	-0.51327	0.521	0.718	5.89711e-263	MS_met	CTR	downregulated in MS_met
MBOAT2	0.481009	0.805	0.754	3.25947e-260	MS_met	CTR	upregulated in MS_met
RPL3	0.498576	0.423	0.278	5.5473e-260	MS_met	CTR	upregulated in MS_met
NOP58	0.504337	0.381	0.215	7.09931e-260	MS_met	CTR	upregulated in MS_met
SH3D19	-0.462911	0.674	0.829	2.58464e-258	MS_met	CTR	downregulated in MS_met
MOB3B	-0.444281	0.625	0.799	6.64995e-258	MS_met	CTR	downregulated in MS_met
PEA15	0.482911	0.501	0.385	1.85436e-255	MS_met	CTR	upregulated in MS_met
WSB1	-0.327907	0.865	0.943	1.22614e-254	MS_met	CTR	downregulated in MS_met
IL6ST	0.51838	0.573	0.479	1.40967e-254	MS_met	CTR	upregulated in MS_met
FP236383.1	0.654238	0.855	0.825	1.75525e-254	MS_met	CTR	upregulated in MS_met
ARHGEF7	0.417583	0.812	0.788	5.24078e-254	MS_met	CTR	upregulated in MS_met
CCDC59	0.624117	0.386	0.235	6.68534e-254	MS_met	CTR	upregulated in MS_met
ZNF708	-0.435217	0.664	0.808	4.56774e-252	MS_met	CTR	downregulated in MS_met
GAS7	-0.432614	0.607	0.784	5.79938e-252	MS_met	CTR	downregulated in MS_met
PMP2	0.593055	0.416	0.306	6.20529e-251	MS_met	CTR	upregulated in MS_met
ASNS	0.473415	0.264	0.124	1.23127e-249	MS_met	CTR	upregulated in MS_met
CDKL1	0.584442	0.603	0.478	4.09422e-249	MS_met	CTR	upregulated in MS_met
CUEDC1	-0.403672	0.448	0.655	6.56499e-248	MS_met	CTR	downregulated in MS_met
KIF5B	0.493792	0.517	0.375	1.80149e-247	MS_met	CTR	upregulated in MS_met
MKRN3	-0.482598	0.377	0.569	4.28135e-247	MS_met	CTR	downregulated in MS_met
CALN1	-0.780954	0.363	0.5	7.30066e-246	MS_met	CTR	downregulated in MS_met
NUP210L	0.532941	0.369	0.234	1.09096e-245	MS_met	CTR	upregulated in MS_met
AC004158.1	-0.502192	0.244	0.439	1.65588e-245	MS_met	CTR	downregulated in MS_met
RTN4	0.316152	0.96	0.971	9.72025e-242	MS_met	CTR	upregulated in MS_met
FRMD4B	-0.331092	0.896	0.958	5.87438e-241	MS_met	CTR	downregulated in MS_met
LRRC7	0.640185	0.667	0.511	6.56167e-241	MS_met	CTR	upregulated in MS_met
EIF4A2	0.46414	0.517	0.392	2.63112e-240	MS_met	CTR	upregulated in MS_met
COBL	-0.383181	0.839	0.924	9.16309e-240	MS_met	CTR	downregulated in MS_met
SLC27A6	0.537808	0.301	0.148	2.70393e-238	MS_met	CTR	upregulated in MS_met
PI16	0.500069	0.436	0.289	4.85776e-238	MS_met	CTR	upregulated in MS_met
SELENOW	0.447781	0.717	0.653	5.05424e-238	MS_met	CTR	upregulated in MS_met
MXD1	0.496804	0.371	0.224	7.25547e-238	MS_met	CTR	upregulated in MS_met
WAC	0.426571	0.761	0.702	1.31619e-237	MS_met	CTR	upregulated in MS_met
GKAP1	0.528875	0.424	0.267	2.09099e-237	MS_met	CTR	upregulated in MS_met
LMCD1-AS1	-0.564561	0.514	0.696	7.22323e-234	MS_met	CTR	downregulated in MS_met
EFCAB7	0.453791	0.295	0.156	2.14691e-232	MS_met	CTR	upregulated in MS_met
DLC1	-0.513144	0.707	0.836	9.82523e-232	MS_met	CTR	downregulated in MS_met
AC097103.2	-0.459268	0.201	0.382	1.18413e-229	MS_met	CTR	downregulated in MS_met
XYLT1	0.515794	0.463	0.276	1.64557e-228	MS_met	CTR	upregulated in MS_met
RIN2	-0.490772	0.461	0.647	2.53537e-228	MS_met	CTR	downregulated in MS_met
LINC01184	-0.452795	0.325	0.521	2.06613e-227	MS_met	CTR	downregulated in MS_met
GARS	0.436969	0.289	0.141	5.37496e-227	MS_met	CTR	upregulated in MS_met
ZCCHC2	0.529911	0.442	0.3	8.1114e-226	MS_met	CTR	upregulated in MS_met
FDPS	0.474714	0.408	0.295	8.90905e-226	MS_met	CTR	upregulated in MS_met
UBE2D3-AS1	0.436647	0.257	0.121	1.10372e-225	MS_met	CTR	upregulated in MS_met
ARHGAP21	-0.321279	0.938	0.973	6.78624e-225	MS_met	CTR	downregulated in MS_met
ENOX2	-0.496025	0.22	0.405	3.47711e-224	MS_met	CTR	downregulated in MS_met
RRAGD	0.447193	0.256	0.126	1.3365e-223	MS_met	CTR	upregulated in MS_met
AC139887.2	-0.422796	0.277	0.467	1.86504e-223	MS_met	CTR	downregulated in MS_met
DDX6	0.444688	0.623	0.529	3.74671e-223	MS_met	CTR	upregulated in MS_met
SRPRB	-0.369017	0.128	0.287	8.11906e-223	MS_met	CTR	downregulated in MS_met
NECAB1	-0.455681	0.575	0.74	1.03221e-222	MS_met	CTR	downregulated in MS_met
RPL7A	0.444072	0.349	0.213	1.29088e-222	MS_met	CTR	upregulated in MS_met
RSRP1	-0.405351	0.568	0.721	3.56277e-222	MS_met	CTR	downregulated in MS_met
INPP5F	0.628904	0.387	0.235	6.57691e-222	MS_met	CTR	upregulated in MS_met
RASGEF1B	0.456412	0.664	0.557	2.03813e-221	MS_met	CTR	upregulated in MS_met
LDB3	-0.416907	0.491	0.68	2.3291e-221	MS_met	CTR	downregulated in MS_met
PTN	-0.531212	0.349	0.537	7.85358e-221	MS_met	CTR	downregulated in MS_met
CTNND2	-0.452709	0.532	0.718	2.25605e-220	MS_met	CTR	downregulated in MS_met
TJP1	-0.334135	0.906	0.954	1.23166e-218	MS_met	CTR	downregulated in MS_met
SLC4A8	-0.481824	0.361	0.547	3.04835e-218	MS_met	CTR	downregulated in MS_met
DNAJB2	0.415066	0.733	0.71	3.11798e-218	MS_met	CTR	upregulated in MS_met
ATG4B	0.442391	0.533	0.428	4.56897e-218	MS_met	CTR	upregulated in MS_met
USPL1	0.404443	0.277	0.133	4.79672e-218	MS_met	CTR	upregulated in MS_met
CENPP	-0.595059	0.154	0.32	6.26779e-218	MS_met	CTR	downregulated in MS_met
DUSP10	-0.363594	0.126	0.287	9.25325e-218	MS_met	CTR	downregulated in MS_met
RHOU	-0.428258	0.558	0.726	8.46411e-217	MS_met	CTR	downregulated in MS_met
ASPA	-0.413109	0.621	0.778	1.40147e-215	MS_met	CTR	downregulated in MS_met
ITFG1	-0.407877	0.558	0.736	2.51565e-215	MS_met	CTR	downregulated in MS_met
EDIL3	-0.308216	0.959	0.978	7.53503e-214	MS_met	CTR	downregulated in MS_met
GPR37	-0.419869	0.621	0.771	2.58322e-212	MS_met	CTR	downregulated in MS_met
NRXN3	-0.621857	0.671	0.792	1.32427e-210	MS_met	CTR	downregulated in MS_met
PRR5L	-0.377829	0.548	0.731	1.46526e-210	MS_met	CTR	downregulated in MS_met
YPEL2	0.421569	0.807	0.768	2.82064e-210	MS_met	CTR	upregulated in MS_met
RPL13A	0.44563	0.525	0.415	1.91781e-209	MS_met	CTR	upregulated in MS_met
AL354809.1	-0.535746	0.285	0.474	2.70489e-209	MS_met	CTR	downregulated in MS_met
TANC1	0.465725	0.731	0.669	7.42371e-209	MS_met	CTR	upregulated in MS_met
SF1	-0.376169	0.464	0.644	1.45535e-208	MS_met	CTR	downregulated in MS_met
UCHL1	0.44402	0.265	0.137	1.62395e-208	MS_met	CTR	upregulated in MS_met
SRCIN1	-0.365842	0.649	0.807	2.78588e-208	MS_met	CTR	downregulated in MS_met
SHROOM4	-0.35771	0.725	0.861	4.58826e-208	MS_met	CTR	downregulated in MS_met
SLC22A15	-0.399577	0.583	0.751	2.12757e-207	MS_met	CTR	downregulated in MS_met
SF3B2	0.431773	0.431	0.295	2.20414e-207	MS_met	CTR	upregulated in MS_met
BAALC	-0.408722	0.11	0.259	2.58764e-207	MS_met	CTR	downregulated in MS_met
ARHGAP1	-0.401382	0.381	0.563	1.45481e-206	MS_met	CTR	downregulated in MS_met
AP002956.1	-0.378749	0.124	0.278	4.59408e-206	MS_met	CTR	downregulated in MS_met
ZBTB20	-0.244951	0.965	0.981	7.09604e-206	MS_met	CTR	downregulated in MS_met
LPGAT1	-0.424777	0.781	0.877	9.00281e-206	MS_met	CTR	downregulated in MS_met
RALY	0.476563	0.506	0.365	2.22963e-205	MS_met	CTR	upregulated in MS_met
TECPR2	-0.378635	0.489	0.674	2.63711e-205	MS_met	CTR	downregulated in MS_met
BCAS1	-0.320601	0.815	0.918	8.47239e-205	MS_met	CTR	downregulated in MS_met
DANT2	-0.425654	0.3	0.486	1.07622e-204	MS_met	CTR	downregulated in MS_met
ROBO1	-0.446653	0.637	0.793	4.67724e-204	MS_met	CTR	downregulated in MS_met
KIAA1755	-0.33084	0.474	0.663	6.26502e-203	MS_met	CTR	downregulated in MS_met
KIZ	0.409987	0.742	0.683	6.71258e-203	MS_met	CTR	upregulated in MS_met
TXNRD1	0.443794	0.489	0.397	2.55351e-202	MS_met	CTR	upregulated in MS_met
MTMR7	-0.404813	0.403	0.587	4.03662e-202	MS_met	CTR	downregulated in MS_met
TMEM63A	-0.342519	0.654	0.81	1.18544e-201	MS_met	CTR	downregulated in MS_met
PLCL1	-0.37727	0.914	0.957	1.21468e-201	MS_met	CTR	downregulated in MS_met
TKT	0.408986	0.39	0.292	1.738e-201	MS_met	CTR	upregulated in MS_met
LGR4	0.544466	0.437	0.282	2.42789e-201	MS_met	CTR	upregulated in MS_met
RPS7	0.450532	0.376	0.257	4.91302e-201	MS_met	CTR	upregulated in MS_met
CNTNAP3	0.529484	0.281	0.15	1.63413e-200	MS_met	CTR	upregulated in MS_met
NAV1	-0.376312	0.632	0.79	1.68395e-200	MS_met	CTR	downregulated in MS_met
PPP1R16B	-0.377712	0.642	0.793	3.94457e-200	MS_met	CTR	downregulated in MS_met
HNRNPU	0.355099	0.812	0.798	1.37897e-198	MS_met	CTR	upregulated in MS_met
SLC22A17	0.414138	0.578	0.481	1.76097e-198	MS_met	CTR	upregulated in MS_met
ZFAND5	0.423147	0.484	0.382	3.80219e-198	MS_met	CTR	upregulated in MS_met
SNX2	0.438255	0.423	0.285	1.23248e-197	MS_met	CTR	upregulated in MS_met
SAMD4B	-0.394299	0.564	0.722	2.66585e-197	MS_met	CTR	downregulated in MS_met
SREBF1	-0.365039	0.336	0.52	3.33297e-197	MS_met	CTR	downregulated in MS_met
CNDP1	-0.408961	0.606	0.776	4.53666e-197	MS_met	CTR	downregulated in MS_met
PPP2CB	0.437218	0.48	0.361	5.84059e-197	MS_met	CTR	upregulated in MS_met
AL078590.3	-0.450926	0.22	0.39	6.44817e-197	MS_met	CTR	downregulated in MS_met
PRKCA	0.549839	0.705	0.59	1.77139e-196	MS_met	CTR	upregulated in MS_met
AC027644.4	-0.389611	0.278	0.458	3.89721e-196	MS_met	CTR	downregulated in MS_met
LINC00461	-0.374775	0.163	0.325	6.41467e-196	MS_met	CTR	downregulated in MS_met
SYT14	-0.4517	0.179	0.341	1.35474e-195	MS_met	CTR	downregulated in MS_met
LSS	0.365609	0.635	0.61	6.2521e-194	MS_met	CTR	upregulated in MS_met
ENDOD1	-0.372339	0.462	0.64	7.32793e-194	MS_met	CTR	downregulated in MS_met
AC105383.1	-0.383437	0.277	0.458	1.08398e-193	MS_met	CTR	downregulated in MS_met
UBL3	0.404188	0.668	0.601	1.61372e-193	MS_met	CTR	upregulated in MS_met
QDPR	0.476962	0.873	0.882	2.54248e-193	MS_met	CTR	upregulated in MS_met
SUMO1	0.366176	0.289	0.157	3.87727e-192	MS_met	CTR	upregulated in MS_met
FRMD4A	-0.230789	0.266	0.444	1.51208e-191	MS_met	CTR	downregulated in MS_met
HYDIN	-0.434579	0.325	0.502	2.58748e-191	MS_met	CTR	downregulated in MS_met
GPI	-0.435218	0.269	0.437	4.99977e-191	MS_met	CTR	downregulated in MS_met
IARS	0.44156	0.396	0.274	1.57837e-190	MS_met	CTR	upregulated in MS_met
FAM221A	0.411311	0.354	0.238	4.68387e-190	MS_met	CTR	upregulated in MS_met
SNX29	-0.356408	0.615	0.778	4.89568e-190	MS_met	CTR	downregulated in MS_met
EEF2	0.385113	0.575	0.496	8.29172e-190	MS_met	CTR	upregulated in MS_met
MPDZ	0.406026	0.789	0.754	1.25385e-189	MS_met	CTR	upregulated in MS_met
LIPA	-0.368698	0.673	0.812	6.44172e-189	MS_met	CTR	downregulated in MS_met
ALDH2	0.367886	0.251	0.123	8.59252e-189	MS_met	CTR	upregulated in MS_met
PHACTR1	0.594738	0.581	0.465	2.70431e-188	MS_met	CTR	upregulated in MS_met
PPP2R3A	-0.402077	0.474	0.647	1.20395e-187	MS_met	CTR	downregulated in MS_met
SLC13A3	-0.403857	0.505	0.668	2.97464e-187	MS_met	CTR	downregulated in MS_met
DHFR	0.642378	0.589	0.476	3.47359e-187	MS_met	CTR	upregulated in MS_met
TUBB4A	0.377847	0.7	0.655	8.16771e-187	MS_met	CTR	upregulated in MS_met
CREBBP	0.42437	0.629	0.524	1.03903e-185	MS_met	CTR	upregulated in MS_met
AP002954.1	0.339499	0.25	0.126	3.38073e-185	MS_met	CTR	upregulated in MS_met
SORCS2	-0.432924	0.564	0.717	1.99633e-184	MS_met	CTR	downregulated in MS_met
TXNDC15	-0.318251	0.154	0.305	6.19061e-184	MS_met	CTR	downregulated in MS_met
MAP4K5	0.298645	0.919	0.923	4.72338e-183	MS_met	CTR	upregulated in MS_met
CCT6A	0.363699	0.28	0.153	4.9339e-183	MS_met	CTR	upregulated in MS_met
RPSA	0.400529	0.458	0.367	6.96864e-183	MS_met	CTR	upregulated in MS_met
AC012593.1	-0.627558	0.291	0.459	1.91485e-182	MS_met	CTR	downregulated in MS_met
AC016597.1	-0.367938	0.51	0.679	2.1667e-182	MS_met	CTR	downregulated in MS_met
IKZF2	-0.396534	0.303	0.478	9.44065e-182	MS_met	CTR	downregulated in MS_met
PRUNE2	-0.329483	0.916	0.964	2.17033e-181	MS_met	CTR	downregulated in MS_met
CNTNAP2	-0.600148	0.405	0.535	7.71345e-181	MS_met	CTR	downregulated in MS_met
KIAA1324L	-0.387617	0.589	0.743	3.77986e-180	MS_met	CTR	downregulated in MS_met
BABAM2	-0.409364	0.304	0.478	5.28492e-180	MS_met	CTR	downregulated in MS_met
SEMA6A	-0.344294	0.597	0.757	5.32397e-180	MS_met	CTR	downregulated in MS_met
C9orf3	-0.307679	0.834	0.92	6.61174e-180	MS_met	CTR	downregulated in MS_met
KIF13A	-0.30426	0.739	0.87	6.795e-180	MS_met	CTR	downregulated in MS_met
MBP	-0.32669	0.966	0.978	8.40911e-180	MS_met	CTR	downregulated in MS_met
USP9Y	-0.211284	0.264	0.422	7.26808e-179	MS_met	CTR	downregulated in MS_met
HP1BP3	0.338146	0.796	0.774	9.93538e-179	MS_met	CTR	upregulated in MS_met
PTPRK	-0.320098	0.94	0.966	8.68898e-178	MS_met	CTR	downregulated in MS_met
TCF25	0.381727	0.646	0.574	9.84901e-178	MS_met	CTR	upregulated in MS_met
AF165147.1	-0.446116	0.264	0.43	3.22155e-177	MS_met	CTR	downregulated in MS_met
HNRNPA2B1	0.291458	0.868	0.859	1.00525e-176	MS_met	CTR	upregulated in MS_met
ENOX1	-0.370746	0.818	0.908	1.49005e-176	MS_met	CTR	downregulated in MS_met
SARAF	0.381076	0.69	0.621	2.54481e-176	MS_met	CTR	upregulated in MS_met
KIZ-AS1	0.390747	0.264	0.144	7.89444e-176	MS_met	CTR	upregulated in MS_met
CDKN1C	0.372233	0.594	0.543	1.39256e-175	MS_met	CTR	upregulated in MS_met
ZDHHC9	-0.34541	0.431	0.606	1.53974e-175	MS_met	CTR	downregulated in MS_met
SSH2	-0.329867	0.789	0.893	1.70736e-175	MS_met	CTR	downregulated in MS_met
CYTH1	-0.335301	0.628	0.779	2.40801e-175	MS_met	CTR	downregulated in MS_met
EIF2S2	0.4155	0.399	0.272	3.28947e-175	MS_met	CTR	upregulated in MS_met
HTATIP2	0.392475	0.367	0.267	1.08573e-174	MS_met	CTR	upregulated in MS_met
NACA	0.389762	0.356	0.246	1.05532e-173	MS_met	CTR	upregulated in MS_met
GIPC2	0.379703	0.253	0.133	2.97295e-173	MS_met	CTR	upregulated in MS_met
RPS2	0.401951	0.411	0.314	4.00524e-173	MS_met	CTR	upregulated in MS_met
SNX9	0.368548	0.734	0.685	3.33616e-172	MS_met	CTR	upregulated in MS_met
LINC01170	-0.528771	0.333	0.504	3.62938e-172	MS_met	CTR	downregulated in MS_met
AC087564.1	-0.450384	0.366	0.54	6.0632e-171	MS_met	CTR	downregulated in MS_met
RSBN1L	0.406959	0.508	0.385	1.53921e-170	MS_met	CTR	upregulated in MS_met
ARHGEF37	-0.337138	0.374	0.547	2.13984e-170	MS_met	CTR	downregulated in MS_met
ZNF248	-0.413219	0.313	0.469	2.89692e-170	MS_met	CTR	downregulated in MS_met
ARPP19	0.39509	0.483	0.371	6.29923e-170	MS_met	CTR	upregulated in MS_met
RPL32	0.427442	0.379	0.288	7.33643e-170	MS_met	CTR	upregulated in MS_met
ADD3	-0.326623	0.606	0.761	2.36381e-169	MS_met	CTR	downregulated in MS_met
NLK	-0.318935	0.584	0.746	2.84387e-169	MS_met	CTR	downregulated in MS_met
KLHL24	0.350489	0.742	0.698	3.20866e-169	MS_met	CTR	upregulated in MS_met
TM7SF2	-0.303405	0.129	0.263	7.93953e-169	MS_met	CTR	downregulated in MS_met
ZNF608	-0.357754	0.545	0.709	8.13728e-169	MS_met	CTR	downregulated in MS_met
IMMP2L	-0.552317	0.42	0.584	6.67442e-168	MS_met	CTR	downregulated in MS_met
FGGY	-0.365961	0.153	0.299	2.0312e-167	MS_met	CTR	downregulated in MS_met
RPLP1	0.431855	0.48	0.392	3.78706e-167	MS_met	CTR	upregulated in MS_met
FAM66D	-0.325404	0.23	0.39	4.46975e-167	MS_met	CTR	downregulated in MS_met
CARS	0.426564	0.412	0.28	9.58841e-167	MS_met	CTR	upregulated in MS_met
ATP10B	-0.329871	0.641	0.79	3.56003e-166	MS_met	CTR	downregulated in MS_met
PTPN13	0.54775	0.765	0.691	1.26564e-165	MS_met	CTR	upregulated in MS_met
SHMT1	0.408541	0.326	0.213	3.31568e-165	MS_met	CTR	upregulated in MS_met
C21orf62-AS1	-0.436605	0.345	0.507	3.82849e-165	MS_met	CTR	downregulated in MS_met
AC233296.1	-0.549472	0.171	0.315	1.02909e-164	MS_met	CTR	downregulated in MS_met
SLC48A1	-0.325628	0.479	0.646	2.28296e-164	MS_met	CTR	downregulated in MS_met
DDX3Y	0.336648	0.299	0.239	3.27296e-164	MS_met	CTR	upregulated in MS_met
RAD51B	-0.404695	0.412	0.584	1.30486e-163	MS_met	CTR	downregulated in MS_met
PLIN3	0.372821	0.435	0.339	2.51066e-163	MS_met	CTR	upregulated in MS_met
SH3TC2	-0.347508	0.631	0.773	3.72045e-163	MS_met	CTR	downregulated in MS_met
JADE2	0.376114	0.343	0.226	4.27994e-163	MS_met	CTR	upregulated in MS_met
WASHC3	-0.315658	0.239	0.399	7.03731e-163	MS_met	CTR	downregulated in MS_met
MYO6	-0.277338	0.817	0.91	1.67623e-162	MS_met	CTR	downregulated in MS_met
CDC42BPA	-0.296156	0.897	0.951	3.28875e-162	MS_met	CTR	downregulated in MS_met
UTP23	0.440185	0.329	0.216	3.67573e-162	MS_met	CTR	upregulated in MS_met
OGA	0.344831	0.651	0.601	2.11094e-161	MS_met	CTR	upregulated in MS_met
PHYHIPL	-0.36129	0.525	0.688	2.22403e-161	MS_met	CTR	downregulated in MS_met
RAD21	0.369744	0.546	0.463	6.95971e-161	MS_met	CTR	upregulated in MS_met
LSAMP	-0.243268	0.706	0.844	7.80305e-161	MS_met	CTR	downregulated in MS_met
DDHD1	-0.343753	0.371	0.537	1.08025e-160	MS_met	CTR	downregulated in MS_met
SH3PXD2B	-0.421943	0.335	0.5	2.23497e-160	MS_met	CTR	downregulated in MS_met
PDE1C	-0.356258	0.887	0.939	6.83979e-160	MS_met	CTR	downregulated in MS_met
APBB2	-0.300376	0.864	0.928	1.98161e-159	MS_met	CTR	downregulated in MS_met
MAL	-0.352016	0.685	0.807	4.80597e-159	MS_met	CTR	downregulated in MS_met
C12orf76	-0.296788	0.613	0.762	6.46691e-159	MS_met	CTR	downregulated in MS_met
ZDHHC20	0.417217	0.843	0.806	8.55541e-159	MS_met	CTR	upregulated in MS_met
STOX2	-0.402383	0.49	0.645	1.16296e-157	MS_met	CTR	downregulated in MS_met
TRAPPC9	-0.36739	0.476	0.639	2.98805e-157	MS_met	CTR	downregulated in MS_met
AC138627.1	-0.421731	0.136	0.269	3.69604e-157	MS_met	CTR	downregulated in MS_met
TMEM184B	-0.325483	0.403	0.567	1.23663e-156	MS_met	CTR	downregulated in MS_met
AC027117.2	-0.42315	0.201	0.347	2.23796e-156	MS_met	CTR	downregulated in MS_met
TFEB	-0.334973	0.539	0.69	1.40613e-155	MS_met	CTR	downregulated in MS_met
LMF1	-0.347417	0.329	0.488	1.77493e-155	MS_met	CTR	downregulated in MS_met
WHRN	0.379092	0.586	0.501	3.34839e-155	MS_met	CTR	upregulated in MS_met
PSAP	0.32921	0.817	0.797	3.67517e-155	MS_met	CTR	upregulated in MS_met
CRYL1	-0.312216	0.333	0.498	5.97919e-155	MS_met	CTR	downregulated in MS_met
TRIM2	-0.260968	0.922	0.962	1.14237e-154	MS_met	CTR	downregulated in MS_met
LINC00609	-0.42686	0.74	0.832	1.53575e-154	MS_met	CTR	downregulated in MS_met
YPEL3	0.373764	0.494	0.401	1.71504e-154	MS_met	CTR	upregulated in MS_met
LRP6	-0.352523	0.28	0.439	2.72956e-154	MS_met	CTR	downregulated in MS_met
COL9A3	-0.287006	0.198	0.346	3.73999e-154	MS_met	CTR	downregulated in MS_met
TRAPPC10	-0.338219	0.518	0.671	1.50018e-153	MS_met	CTR	downregulated in MS_met
KCNQ1OT1	-0.424001	0.55	0.676	1.70742e-153	MS_met	CTR	downregulated in MS_met
TMEM144	-0.27674	0.913	0.955	2.41308e-153	MS_met	CTR	downregulated in MS_met
DLEU2	-0.311298	0.784	0.884	3.01161e-153	MS_met	CTR	downregulated in MS_met
RNF170	-0.311366	0.256	0.413	3.18701e-153	MS_met	CTR	downregulated in MS_met
AC090502.1	-0.467489	0.405	0.563	4.90064e-153	MS_met	CTR	downregulated in MS_met
LINC00632	0.389404	0.712	0.668	6.36541e-153	MS_met	CTR	upregulated in MS_met
PDE5A	0.380013	0.38	0.276	1.39906e-152	MS_met	CTR	upregulated in MS_met
TRA2B	0.368422	0.486	0.392	2.54548e-152	MS_met	CTR	upregulated in MS_met
PARP6	-0.30036	0.257	0.411	5.54088e-152	MS_met	CTR	downregulated in MS_met
NSRP1	-0.332173	0.25	0.405	1.00457e-151	MS_met	CTR	downregulated in MS_met
CRYBG3	-0.386271	0.338	0.494	1.20762e-151	MS_met	CTR	downregulated in MS_met
KEL	-0.296361	0.183	0.325	1.27289e-151	MS_met	CTR	downregulated in MS_met
PIK3C2B	-0.336722	0.582	0.727	3.38805e-151	MS_met	CTR	downregulated in MS_met
TMEM135	-0.334315	0.376	0.54	9.24939e-151	MS_met	CTR	downregulated in MS_met
HIPK2	-0.275608	0.825	0.911	1.20878e-150	MS_met	CTR	downregulated in MS_met
EPS15	-0.298256	0.688	0.82	1.63742e-150	MS_met	CTR	downregulated in MS_met
KIF6	-0.384533	0.592	0.738	3.60613e-150	MS_met	CTR	downregulated in MS_met
MSI2	0.38679	0.65	0.562	9.54376e-150	MS_met	CTR	upregulated in MS_met
PIR	0.479017	0.332	0.218	8.34049e-149	MS_met	CTR	upregulated in MS_met
CALM1	0.32749	0.821	0.799	1.16533e-148	MS_met	CTR	upregulated in MS_met
GRM3	-0.305791	0.807	0.892	1.85331e-148	MS_met	CTR	downregulated in MS_met
PRMT3	0.440001	0.412	0.316	1.96461e-148	MS_met	CTR	upregulated in MS_met
HERC4	0.350067	0.699	0.676	3.72445e-148	MS_met	CTR	upregulated in MS_met
ST3GAL5	-0.359636	0.447	0.598	8.47061e-148	MS_met	CTR	downregulated in MS_met
ZNF189	-0.300289	0.251	0.404	1.70865e-147	MS_met	CTR	downregulated in MS_met
PLPP2	0.348045	0.559	0.484	2.40704e-147	MS_met	CTR	upregulated in MS_met
SDCCAG8	-0.314151	0.662	0.796	3.52817e-147	MS_met	CTR	downregulated in MS_met
RALGDS	0.332206	0.642	0.597	4.1416e-147	MS_met	CTR	upregulated in MS_met
GAB1	-0.282011	0.908	0.953	1.65816e-146	MS_met	CTR	downregulated in MS_met
EIF4G2	0.34187	0.45	0.352	2.35625e-146	MS_met	CTR	upregulated in MS_met
RPL6	0.361161	0.357	0.258	3.47751e-146	MS_met	CTR	upregulated in MS_met
HES6	0.332623	0.261	0.161	7.98144e-146	MS_met	CTR	upregulated in MS_met
FAM228B	-0.304391	0.168	0.305	9.3814e-146	MS_met	CTR	downregulated in MS_met
PRKX	0.43389	0.465	0.345	1.68858e-145	MS_met	CTR	upregulated in MS_met
DENND2A	-0.362338	0.248	0.398	1.85799e-145	MS_met	CTR	downregulated in MS_met
PCBP1	0.361026	0.438	0.344	6.76165e-145	MS_met	CTR	upregulated in MS_met
ZNF483	0.359033	0.587	0.521	7.93561e-145	MS_met	CTR	upregulated in MS_met
RPL28	0.348889	0.519	0.458	8.39483e-145	MS_met	CTR	upregulated in MS_met
USP40	-0.284861	0.385	0.548	9.14376e-145	MS_met	CTR	downregulated in MS_met
RPL10	0.357918	0.614	0.576	1.00809e-144	MS_met	CTR	upregulated in MS_met
VPS35L	-0.267397	0.527	0.685	1.49345e-144	MS_met	CTR	downregulated in MS_met
PRMT2	0.32337	0.658	0.605	1.9384e-144	MS_met	CTR	upregulated in MS_met
EVA1C	-0.349068	0.466	0.623	2.04927e-144	MS_met	CTR	downregulated in MS_met
PPP1R21	-0.307573	0.612	0.756	2.39073e-144	MS_met	CTR	downregulated in MS_met
HGSNAT	-0.274412	0.206	0.351	6.70413e-144	MS_met	CTR	downregulated in MS_met
ST18	-0.311657	0.927	0.957	1.46513e-143	MS_met	CTR	downregulated in MS_met
PHGDH	0.349855	0.341	0.256	1.76482e-143	MS_met	CTR	upregulated in MS_met
TRIM26	0.345858	0.256	0.154	2.80731e-143	MS_met	CTR	upregulated in MS_met
BORCS5	-0.312452	0.264	0.417	3.24344e-143	MS_met	CTR	downregulated in MS_met
ELMO1	-0.272488	0.948	0.97	1.07572e-142	MS_met	CTR	downregulated in MS_met
TF	-0.312453	0.913	0.954	1.33499e-142	MS_met	CTR	downregulated in MS_met
MPP2	-0.311583	0.255	0.403	2.55813e-142	MS_met	CTR	downregulated in MS_met
SGMS1	-0.320577	0.716	0.835	2.79696e-142	MS_met	CTR	downregulated in MS_met
FAM13C	-0.335397	0.7	0.814	3.01279e-142	MS_met	CTR	downregulated in MS_met
ZNF680	0.357117	0.355	0.267	3.57066e-142	MS_met	CTR	upregulated in MS_met
BARD1	0.43269	0.306	0.196	5.28148e-142	MS_met	CTR	upregulated in MS_met
AC016831.7	0.368767	0.886	0.884	1.89071e-141	MS_met	CTR	upregulated in MS_met
IGSF11	-0.287557	0.549	0.703	2.53965e-141	MS_met	CTR	downregulated in MS_met
PRKCQ	-0.286233	0.19	0.332	3.37117e-141	MS_met	CTR	downregulated in MS_met
GPATCH8	-0.275606	0.549	0.703	3.54837e-141	MS_met	CTR	downregulated in MS_met
PSRC1	-0.283926	0.289	0.442	5.83677e-141	MS_met	CTR	downregulated in MS_met
GABPB1-AS1	-0.334271	0.43	0.582	7.99429e-141	MS_met	CTR	downregulated in MS_met
MEF2A	-0.304367	0.548	0.699	1.12357e-140	MS_met	CTR	downregulated in MS_met
MAP4	-0.309487	0.539	0.691	1.96587e-140	MS_met	CTR	downregulated in MS_met
MFSD6	-0.296497	0.388	0.547	2.58439e-140	MS_met	CTR	downregulated in MS_met
FBXL7	-0.372053	0.744	0.851	4.34411e-140	MS_met	CTR	downregulated in MS_met
JAZF1	-0.363089	0.417	0.573	1.06015e-139	MS_met	CTR	downregulated in MS_met
RNF169	0.368476	0.507	0.428	1.11642e-139	MS_met	CTR	upregulated in MS_met
RPL8	0.367619	0.371	0.282	2.57321e-139	MS_met	CTR	upregulated in MS_met
ARRB1	-0.346148	0.175	0.312	5.381e-139	MS_met	CTR	downregulated in MS_met
IWS1	-0.341358	0.495	0.643	9.71833e-139	MS_met	CTR	downregulated in MS_met
CASTOR3	-0.274124	0.564	0.713	2.35142e-138	MS_met	CTR	downregulated in MS_met
TRIM9	-0.365568	0.423	0.579	3.07099e-138	MS_met	CTR	downregulated in MS_met
MARS	0.320072	0.258	0.149	5.33139e-138	MS_met	CTR	upregulated in MS_met
ANKRD36C	-0.318725	0.592	0.733	2.08731e-137	MS_met	CTR	downregulated in MS_met
DMD	-0.350775	0.749	0.857	2.49142e-137	MS_met	CTR	downregulated in MS_met
DYRK1A	0.36723	0.658	0.61	3.205e-137	MS_met	CTR	upregulated in MS_met
PSEN1	-0.269685	0.731	0.848	3.47388e-137	MS_met	CTR	downregulated in MS_met
AHI1	-0.337696	0.548	0.692	1.03253e-136	MS_met	CTR	downregulated in MS_met
PLEKHA5	0.53517	0.314	0.192	6.05028e-136	MS_met	CTR	upregulated in MS_met
COPA	0.307538	0.694	0.667	6.69026e-136	MS_met	CTR	upregulated in MS_met
HID1	-0.257235	0.242	0.389	6.78725e-136	MS_met	CTR	downregulated in MS_met
LINC00894	-0.326284	0.354	0.508	3.46817e-135	MS_met	CTR	downregulated in MS_met
AZI2	0.329795	0.259	0.159	4.85711e-135	MS_met	CTR	upregulated in MS_met
HBP1	0.338517	0.558	0.482	6.28489e-135	MS_met	CTR	upregulated in MS_met
MAG	-0.382457	0.771	0.839	1.30752e-134	MS_met	CTR	downregulated in MS_met
RPL11	0.353052	0.498	0.425	2.15251e-134	MS_met	CTR	upregulated in MS_met
RPL30	0.389768	0.454	0.377	3.08228e-134	MS_met	CTR	upregulated in MS_met
MLH1	0.329073	0.332	0.227	8.94576e-134	MS_met	CTR	upregulated in MS_met
TXNIP	-0.448645	0.48	0.614	1.16407e-133	MS_met	CTR	downregulated in MS_met
OTUD7B	-0.310336	0.625	0.752	1.33274e-133	MS_met	CTR	downregulated in MS_met
NCAM2	-0.335743	0.946	0.974	1.39748e-133	MS_met	CTR	downregulated in MS_met
LINC00513	0.387226	0.371	0.277	2.76946e-133	MS_met	CTR	upregulated in MS_met
ZBED5	-0.30946	0.497	0.645	4.14984e-133	MS_met	CTR	downregulated in MS_met
OLIG2	-0.281501	0.196	0.333	5.4678e-133	MS_met	CTR	downregulated in MS_met
TRAF3IP2-AS1	-0.35346	0.354	0.507	6.4382e-133	MS_met	CTR	downregulated in MS_met
ERBB4	-0.298012	0.724	0.848	1.55372e-132	MS_met	CTR	downregulated in MS_met
LAMA2	-0.818423	0.245	0.364	3.63669e-132	MS_met	CTR	downregulated in MS_met
TMEM125	-0.28308	0.211	0.348	6.67546e-132	MS_met	CTR	downregulated in MS_met
CDH11	-0.32361	0.198	0.335	1.1523e-131	MS_met	CTR	downregulated in MS_met
ELAVL3	0.280845	0.749	0.734	1.696e-131	MS_met	CTR	upregulated in MS_met
AP000462.1	0.330315	0.28	0.192	1.8603e-131	MS_met	CTR	upregulated in MS_met
TRPC1	-0.312072	0.422	0.573	2.13958e-131	MS_met	CTR	downregulated in MS_met
AC010894.3	0.342227	0.536	0.446	2.61525e-131	MS_met	CTR	upregulated in MS_met
WDPCP	-0.367256	0.581	0.713	3.28166e-131	MS_met	CTR	downregulated in MS_met
PDXDC1	0.326	0.628	0.558	3.65913e-131	MS_met	CTR	upregulated in MS_met
LCOR	0.317751	0.736	0.709	3.70785e-131	MS_met	CTR	upregulated in MS_met
POC1B	-0.279109	0.294	0.444	7.00752e-131	MS_met	CTR	downregulated in MS_met
FBXO32	0.398136	0.538	0.425	8.58834e-131	MS_met	CTR	upregulated in MS_met
RANGAP1	0.344771	0.417	0.32	1.34023e-130	MS_met	CTR	upregulated in MS_met
ARHGAP5	0.331327	0.716	0.669	7.67696e-130	MS_met	CTR	upregulated in MS_met
FAM124A	0.248004	0.77	0.772	1.57071e-128	MS_met	CTR	upregulated in MS_met
AC108047.1	-0.255774	0.138	0.261	1.85184e-128	MS_met	CTR	downregulated in MS_met
AC020909.2	-0.26463	0.131	0.251	2.00447e-128	MS_met	CTR	downregulated in MS_met
SPARC	0.362522	0.348	0.274	3.40185e-128	MS_met	CTR	upregulated in MS_met
AFF3	0.526225	0.364	0.232	3.54751e-128	MS_met	CTR	upregulated in MS_met
SORL1	0.370725	0.633	0.534	3.96151e-128	MS_met	CTR	upregulated in MS_met
UBR2	0.324494	0.631	0.596	5.11432e-128	MS_met	CTR	upregulated in MS_met
MAPT	0.30951	0.871	0.855	5.36547e-128	MS_met	CTR	upregulated in MS_met
MT3	0.326213	0.347	0.317	8.96332e-128	MS_met	CTR	upregulated in MS_met
FHIT	-0.352422	0.743	0.848	1.10659e-127	MS_met	CTR	downregulated in MS_met
ITPKB	-0.341897	0.345	0.495	1.2036e-127	MS_met	CTR	downregulated in MS_met
TSPAN15	-0.261143	0.46	0.611	2.93464e-127	MS_met	CTR	downregulated in MS_met
RPS5	0.327648	0.304	0.215	3.72601e-127	MS_met	CTR	upregulated in MS_met
AZIN1	0.334611	0.336	0.239	5.69315e-127	MS_met	CTR	upregulated in MS_met
RACK1	0.325895	0.379	0.298	6.19883e-127	MS_met	CTR	upregulated in MS_met
CORO1C	-0.364341	0.426	0.563	6.34355e-127	MS_met	CTR	downregulated in MS_met
LINC01135	-0.352077	0.312	0.457	9.17006e-127	MS_met	CTR	downregulated in MS_met
BANP	0.345116	0.338	0.223	1.80324e-126	MS_met	CTR	upregulated in MS_met
S100A1	-0.250274	0.147	0.271	3.04903e-126	MS_met	CTR	downregulated in MS_met
ZNF208	0.341832	0.274	0.16	4.38665e-126	MS_met	CTR	upregulated in MS_met
XRRA1	-0.297898	0.355	0.504	6.62167e-126	MS_met	CTR	downregulated in MS_met
ZNF365	0.474634	0.504	0.433	7.25896e-126	MS_met	CTR	upregulated in MS_met
NORAD	0.309089	0.464	0.397	8.22522e-126	MS_met	CTR	upregulated in MS_met
OSBPL1A	0.348073	0.861	0.87	1.56098e-125	MS_met	CTR	upregulated in MS_met
AHCTF1	0.363507	0.456	0.363	3.5538e-125	MS_met	CTR	upregulated in MS_met
RPL15	0.320287	0.544	0.503	4.23492e-125	MS_met	CTR	upregulated in MS_met
FTCDNL1	-0.325954	0.328	0.475	4.74936e-125	MS_met	CTR	downregulated in MS_met
ST6GALNAC3	0.333967	0.804	0.782	6.71587e-125	MS_met	CTR	upregulated in MS_met
ADAP1	0.303725	0.351	0.271	8.07012e-125	MS_met	CTR	upregulated in MS_met
CLIP4	0.279103	0.724	0.711	4.33562e-124	MS_met	CTR	upregulated in MS_met
EVI5	-0.290336	0.499	0.647	1.02787e-123	MS_met	CTR	downregulated in MS_met
DENND5A	-0.238328	0.684	0.81	1.24672e-123	MS_met	CTR	downregulated in MS_met
LRRC37A3	-0.260689	0.335	0.483	1.66627e-123	MS_met	CTR	downregulated in MS_met
ANKRD12	0.247403	0.849	0.856	3.3614e-123	MS_met	CTR	upregulated in MS_met
PRNP	0.292269	0.74	0.73	1.01188e-122	MS_met	CTR	upregulated in MS_met
TUBA1A	0.30403	0.864	0.848	1.16478e-122	MS_met	CTR	upregulated in MS_met
EIF1AX	0.334347	0.407	0.317	1.43266e-122	MS_met	CTR	upregulated in MS_met
R3HDM2	-0.265086	0.359	0.508	1.61745e-122	MS_met	CTR	downregulated in MS_met
NINJ2	-0.31927	0.412	0.559	2.18965e-122	MS_met	CTR	downregulated in MS_met
CAMK2D	0.466044	0.534	0.434	2.34091e-122	MS_met	CTR	upregulated in MS_met
SEC14L5	-0.308391	0.409	0.556	5.66405e-122	MS_met	CTR	downregulated in MS_met
GRID1	-0.259135	0.86	0.923	1.01064e-121	MS_met	CTR	downregulated in MS_met
MITD1	0.316549	0.295	0.197	1.42469e-121	MS_met	CTR	upregulated in MS_met
ARID4B	0.271677	0.823	0.829	3.06643e-121	MS_met	CTR	upregulated in MS_met
KLF6	0.382997	0.282	0.191	4.93959e-121	MS_met	CTR	upregulated in MS_met
CCDC7	-0.320388	0.323	0.466	6.92432e-121	MS_met	CTR	downregulated in MS_met
TRPC4AP	-0.264418	0.663	0.787	1.79858e-120	MS_met	CTR	downregulated in MS_met
RPS23	0.342817	0.4	0.342	1.86711e-120	MS_met	CTR	upregulated in MS_met
MORF4L2	0.336199	0.491	0.399	2.02829e-120	MS_met	CTR	upregulated in MS_met
MRPS5	0.328016	0.517	0.444	2.09044e-120	MS_met	CTR	upregulated in MS_met
AP002495.2	-0.255897	0.167	0.292	2.31713e-120	MS_met	CTR	downregulated in MS_met
TAF7	0.322505	0.383	0.303	2.60744e-120	MS_met	CTR	upregulated in MS_met
HERPUD1	0.315525	0.309	0.206	4.37289e-120	MS_met	CTR	upregulated in MS_met
IFNGR1	0.303952	0.397	0.312	5.13166e-120	MS_met	CTR	upregulated in MS_met
ENTPD1-AS1	-0.425718	0.407	0.542	1.29283e-119	MS_met	CTR	downregulated in MS_met
OSTF1	-0.270028	0.157	0.277	1.339e-119	MS_met	CTR	downregulated in MS_met
SLC38A9	-0.351439	0.348	0.49	3.76156e-119	MS_met	CTR	downregulated in MS_met
MORF4L1	0.296603	0.578	0.518	4.24079e-119	MS_met	CTR	upregulated in MS_met
ZNF347	-0.253156	0.178	0.304	6.797e-119	MS_met	CTR	downregulated in MS_met
AARS	0.313582	0.395	0.308	9.0138e-119	MS_met	CTR	upregulated in MS_met
KLHL4	-0.401305	0.484	0.616	1.85562e-118	MS_met	CTR	downregulated in MS_met
MVP	-0.246646	0.141	0.258	3.0884e-118	MS_met	CTR	downregulated in MS_met
DPH6	-0.398103	0.228	0.359	9.58172e-118	MS_met	CTR	downregulated in MS_met
PRKRA	0.331847	0.33	0.232	2.63577e-117	MS_met	CTR	upregulated in MS_met
MYO15B	-0.273874	0.23	0.362	3.92275e-117	MS_met	CTR	downregulated in MS_met
FGFR2	-0.272209	0.807	0.88	2.23046e-116	MS_met	CTR	downregulated in MS_met
AC006059.1	-0.450865	0.569	0.679	3.29338e-116	MS_met	CTR	downregulated in MS_met
TUBB2B	0.392353	0.261	0.208	4.49521e-116	MS_met	CTR	upregulated in MS_met
AATK	-0.233962	0.753	0.861	1.22575e-115	MS_met	CTR	downregulated in MS_met
ZNF83	0.319811	0.493	0.423	1.52999e-115	MS_met	CTR	upregulated in MS_met
NALCN	-0.248656	0.767	0.869	3.16414e-115	MS_met	CTR	downregulated in MS_met
RPS27A	0.329545	0.418	0.361	4.94422e-115	MS_met	CTR	upregulated in MS_met
PIP4K2A	-0.279801	0.968	0.98	6.76544e-115	MS_met	CTR	downregulated in MS_met
HERC1	-0.233102	0.593	0.729	1.08736e-114	MS_met	CTR	downregulated in MS_met
TPST1	0.476977	0.371	0.321	1.45581e-114	MS_met	CTR	upregulated in MS_met
POGZ	-0.255514	0.739	0.842	2.40724e-114	MS_met	CTR	downregulated in MS_met
NR1D2	0.330483	0.513	0.425	2.99213e-114	MS_met	CTR	upregulated in MS_met
PGAP1	0.367642	0.389	0.289	3.04489e-114	MS_met	CTR	upregulated in MS_met
MIPEP	-0.317928	0.167	0.288	3.95202e-114	MS_met	CTR	downregulated in MS_met
TMCC3	-0.290722	0.413	0.555	5.17367e-114	MS_met	CTR	downregulated in MS_met
FNIP2	-0.329507	0.497	0.637	6.52081e-114	MS_met	CTR	downregulated in MS_met
ZNF706	0.311749	0.643	0.605	1.04488e-113	MS_met	CTR	upregulated in MS_met
C4orf48	0.324715	0.438	0.371	1.35752e-113	MS_met	CTR	upregulated in MS_met
FOLH1	-0.239485	0.675	0.799	1.51216e-113	MS_met	CTR	downregulated in MS_met
TAF1D	0.312791	0.576	0.503	1.53872e-113	MS_met	CTR	upregulated in MS_met
TUBB	0.287412	0.273	0.183	1.62694e-113	MS_met	CTR	upregulated in MS_met
SMURF1	-0.31294	0.431	0.573	1.71954e-113	MS_met	CTR	downregulated in MS_met
SEMA4B	0.363233	0.441	0.332	3.04261e-113	MS_met	CTR	upregulated in MS_met
RAP1GDS1	-0.286904	0.638	0.761	3.84197e-113	MS_met	CTR	downregulated in MS_met
GGCX	0.298853	0.299	0.2	3.87318e-113	MS_met	CTR	upregulated in MS_met
CCNI	0.324314	0.563	0.491	6.08285e-113	MS_met	CTR	upregulated in MS_met
2024-09-04	-0.237841	0.577	0.714	6.50374e-113	MS_met	CTR	downregulated in MS_met
ARHGAP12	0.35064	0.285	0.182	7.69621e-113	MS_met	CTR	upregulated in MS_met
DGKD	-0.286418	0.349	0.49	1.12342e-112	MS_met	CTR	downregulated in MS_met
TNIK	0.426171	0.518	0.409	2.35904e-112	MS_met	CTR	upregulated in MS_met
LARP7	0.323341	0.327	0.225	2.56159e-112	MS_met	CTR	upregulated in MS_met
KIAA0586	0.368315	0.469	0.385	3.64684e-112	MS_met	CTR	upregulated in MS_met
RBPJ	-0.235579	0.775	0.876	4.05597e-112	MS_met	CTR	downregulated in MS_met
SCFD2	-0.32774	0.293	0.431	5.26985e-112	MS_met	CTR	downregulated in MS_met
AC087721.2	0.321978	0.489	0.41	5.4445e-112	MS_met	CTR	upregulated in MS_met
SQSTM1	0.304577	0.539	0.498	1.14674e-111	MS_met	CTR	upregulated in MS_met
SFMBT2	0.364299	0.606	0.539	1.61004e-111	MS_met	CTR	upregulated in MS_met
ALOX12-AS1	-0.334189	0.321	0.454	2.36413e-111	MS_met	CTR	downregulated in MS_met
DNM1L	-0.229239	0.358	0.5	3.50058e-111	MS_met	CTR	downregulated in MS_met
RPS19	0.323969	0.502	0.446	3.50946e-111	MS_met	CTR	upregulated in MS_met
PRKN	-0.274331	0.62	0.75	4.02181e-111	MS_met	CTR	downregulated in MS_met
IVNS1ABP	0.321541	0.481	0.409	5.77876e-111	MS_met	CTR	upregulated in MS_met
AC006030.1	-0.293246	0.216	0.342	1.62021e-110	MS_met	CTR	downregulated in MS_met
B4GALT5	0.367571	0.337	0.236	2.30319e-110	MS_met	CTR	upregulated in MS_met
IFI16	0.384608	0.298	0.232	2.87271e-110	MS_met	CTR	upregulated in MS_met
UGGT2	-0.277504	0.455	0.596	3.89531e-110	MS_met	CTR	downregulated in MS_met
AC090517.4	-0.350293	0.318	0.452	3.94427e-110	MS_met	CTR	downregulated in MS_met
BRSK1	-0.215088	0.235	0.366	5.78493e-110	MS_met	CTR	downregulated in MS_met
KLHL42	-0.244543	0.3	0.437	7.48516e-110	MS_met	CTR	downregulated in MS_met
THUMPD3-AS1	0.319295	0.434	0.363	7.78878e-110	MS_met	CTR	upregulated in MS_met
EIF1B	0.292635	0.311	0.223	1.06574e-109	MS_met	CTR	upregulated in MS_met
2024-09-08	0.255996	0.747	0.725	4.46045e-109	MS_met	CTR	upregulated in MS_met
CEP170	0.239733	0.741	0.743	6.81469e-109	MS_met	CTR	upregulated in MS_met
MAT2A	0.280505	0.608	0.584	1.38955e-108	MS_met	CTR	upregulated in MS_met
PWWP2A	0.281007	0.681	0.656	3.40582e-108	MS_met	CTR	upregulated in MS_met
PTOV1	0.281007	0.289	0.2	6.02488e-108	MS_met	CTR	upregulated in MS_met
MAPK10	0.382016	0.656	0.582	9.42358e-108	MS_met	CTR	upregulated in MS_met
DDX5	0.243151	0.763	0.753	1.18575e-107	MS_met	CTR	upregulated in MS_met
SNX30	-0.267846	0.493	0.63	1.33478e-107	MS_met	CTR	downregulated in MS_met
HDAC2-AS2	-0.208467	0.669	0.794	1.4591e-107	MS_met	CTR	downregulated in MS_met
MT-ND2	0.676946	0.833	0.774	1.57802e-107	MS_met	CTR	upregulated in MS_met
EXOC4	-0.23966	0.637	0.764	1.95744e-107	MS_met	CTR	downregulated in MS_met
RPS27	0.300199	0.252	0.176	2.30352e-107	MS_met	CTR	upregulated in MS_met
RNF217	0.37101	0.438	0.351	2.70704e-107	MS_met	CTR	upregulated in MS_met
PKD2	-0.238631	0.577	0.71	2.88836e-107	MS_met	CTR	downregulated in MS_met
MBD5	-0.228026	0.657	0.781	3.30403e-107	MS_met	CTR	downregulated in MS_met
2024-09-07	-0.225136	0.927	0.958	1.44864e-106	MS_met	CTR	downregulated in MS_met
IQCJ-SCHIP1	-0.323653	0.436	0.569	1.62006e-106	MS_met	CTR	downregulated in MS_met
MORC3	0.306197	0.494	0.414	1.65068e-106	MS_met	CTR	upregulated in MS_met
SAFB2	0.296292	0.41	0.33	1.74335e-106	MS_met	CTR	upregulated in MS_met
KLHDC1	-0.245946	0.322	0.459	2.02985e-106	MS_met	CTR	downregulated in MS_met
PPP2R5A	0.318291	0.581	0.517	2.41428e-106	MS_met	CTR	upregulated in MS_met
FRMD5	-0.208103	0.95	0.973	2.7704e-106	MS_met	CTR	downregulated in MS_met
TPTEP2-CSNK1E	-0.273244	0.405	0.543	3.02238e-106	MS_met	CTR	downregulated in MS_met
UVRAG	-0.22985	0.636	0.763	3.29433e-106	MS_met	CTR	downregulated in MS_met
ATP6V0E2	-0.24165	0.236	0.362	3.4396e-106	MS_met	CTR	downregulated in MS_met
PRKACB	-0.256781	0.739	0.843	3.56347e-106	MS_met	CTR	downregulated in MS_met
WDR60	-0.266282	0.252	0.383	3.74558e-106	MS_met	CTR	downregulated in MS_met
CES4A	-0.256061	0.252	0.381	4.03841e-106	MS_met	CTR	downregulated in MS_met
TTC7A	-0.267306	0.421	0.559	5.95951e-106	MS_met	CTR	downregulated in MS_met
SETD5	0.283162	0.726	0.703	6.95163e-106	MS_met	CTR	upregulated in MS_met
RPL19	0.308838	0.352	0.279	1.29391e-105	MS_met	CTR	upregulated in MS_met
PSD3	-0.33366	0.699	0.788	1.34162e-105	MS_met	CTR	downregulated in MS_met
BRD2	0.305189	0.353	0.254	1.74983e-105	MS_met	CTR	upregulated in MS_met
ACTR1B	-0.208494	0.163	0.279	2.00498e-105	MS_met	CTR	downregulated in MS_met
ADGRB3	0.288716	0.944	0.935	4.35204e-105	MS_met	CTR	upregulated in MS_met
ATXN1	-0.28216	0.837	0.903	5.22182e-105	MS_met	CTR	downregulated in MS_met
NDUFS2	0.278138	0.464	0.409	9.38957e-105	MS_met	CTR	upregulated in MS_met
HIP1	-0.244276	0.786	0.881	9.81042e-105	MS_met	CTR	downregulated in MS_met
ATP11A	0.264399	0.773	0.775	1.54083e-104	MS_met	CTR	upregulated in MS_met
PPP6R3	0.249956	0.747	0.743	1.68187e-104	MS_met	CTR	upregulated in MS_met
MXI1	-0.268868	0.693	0.799	2.89112e-104	MS_met	CTR	downregulated in MS_met
LUC7L2	-0.204711	0.21	0.333	6.65375e-104	MS_met	CTR	downregulated in MS_met
MYO1E	-0.269795	0.7	0.809	8.4572e-104	MS_met	CTR	downregulated in MS_met
OGT	0.290875	0.516	0.464	1.35712e-103	MS_met	CTR	upregulated in MS_met
PLEKHG3	-0.250846	0.505	0.639	1.97425e-103	MS_met	CTR	downregulated in MS_met
CTDSP2	0.303097	0.436	0.354	4.24461e-103	MS_met	CTR	upregulated in MS_met
FUS	-0.231846	0.426	0.564	4.76923e-103	MS_met	CTR	downregulated in MS_met
TMEFF2	-0.299536	0.738	0.833	5.632e-103	MS_met	CTR	downregulated in MS_met
ELOVL5	0.269574	0.634	0.649	1.09303e-102	MS_met	CTR	upregulated in MS_met
PLS3	-0.270093	0.293	0.425	1.29998e-102	MS_met	CTR	downregulated in MS_met
FKTN	-0.247339	0.187	0.306	1.34895e-102	MS_met	CTR	downregulated in MS_met
LINC02062	-0.260295	0.231	0.356	1.57426e-102	MS_met	CTR	downregulated in MS_met
RSRC2	0.293433	0.45	0.37	3.5207e-102	MS_met	CTR	upregulated in MS_met
RPS15	0.267565	0.512	0.493	4.23481e-102	MS_met	CTR	upregulated in MS_met
AL591895.1	-0.232928	0.253	0.381	4.66086e-102	MS_met	CTR	downregulated in MS_met
THUMPD2	0.304624	0.257	0.166	4.93674e-102	MS_met	CTR	upregulated in MS_met
NRBP2	-0.241302	0.339	0.473	5.34513e-102	MS_met	CTR	downregulated in MS_met
GATAD1	-0.248498	0.4	0.534	6.26368e-102	MS_met	CTR	downregulated in MS_met
TAOK3	0.320137	0.709	0.65	6.52608e-102	MS_met	CTR	upregulated in MS_met
SREBF2	0.253138	0.716	0.701	8.36431e-102	MS_met	CTR	upregulated in MS_met
ZMYND8	-0.243487	0.479	0.616	9.03377e-102	MS_met	CTR	downregulated in MS_met
NDE1	-0.27207	0.443	0.579	1.02056e-101	MS_met	CTR	downregulated in MS_met
ACSL1	0.241846	0.541	0.528	1.54791e-101	MS_met	CTR	upregulated in MS_met
PSMG4	0.286364	0.331	0.241	3.76884e-101	MS_met	CTR	upregulated in MS_met
HSPA2	-0.288007	0.578	0.698	4.57323e-101	MS_met	CTR	downregulated in MS_met
PPP1R12B	-0.257509	0.771	0.859	5.53055e-101	MS_met	CTR	downregulated in MS_met
ZCCHC24	-0.207196	0.655	0.777	6.70281e-101	MS_met	CTR	downregulated in MS_met
TTC1	0.316746	0.43	0.346	7.12141e-101	MS_met	CTR	upregulated in MS_met
AIG1	-0.289399	0.42	0.553	1.0219e-100	MS_met	CTR	downregulated in MS_met
CFTR	-0.255843	0.158	0.265	1.13457e-100	MS_met	CTR	downregulated in MS_met
NFASC	-0.266867	0.864	0.925	1.20519e-100	MS_met	CTR	downregulated in MS_met
DEK	0.30636	0.452	0.368	1.26043e-100	MS_met	CTR	upregulated in MS_met
CDC14B	-0.235334	0.779	0.868	1.95522e-100	MS_met	CTR	downregulated in MS_met
RPL23A	0.290207	0.329	0.272	9.85782e-100	MS_met	CTR	upregulated in MS_met
PLPP1	-0.28886	0.423	0.556	1.04318e-99	MS_met	CTR	downregulated in MS_met
TDRD3	-0.205042	0.432	0.568	1.27281e-99	MS_met	CTR	downregulated in MS_met
FOXO3	-0.306061	0.418	0.551	1.27469e-99	MS_met	CTR	downregulated in MS_met
DCC	0.530618	0.413	0.291	1.68483e-99	MS_met	CTR	upregulated in MS_met
RPS9	0.278422	0.521	0.478	1.88188e-99	MS_met	CTR	upregulated in MS_met
VSTM2B	-0.326318	0.289	0.406	2.32162e-99	MS_met	CTR	downregulated in MS_met
ATF7IP	0.336848	0.566	0.505	3.19719e-99	MS_met	CTR	upregulated in MS_met
DIPK2A	-0.295798	0.369	0.499	3.40968e-99	MS_met	CTR	downregulated in MS_met
ARAP2	-0.252022	0.914	0.954	4.28442e-99	MS_met	CTR	downregulated in MS_met
KIAA0319L	-0.248747	0.351	0.485	5.45015e-99	MS_met	CTR	downregulated in MS_met
CWF19L2	0.345244	0.473	0.39	6.91678e-99	MS_met	CTR	upregulated in MS_met
LIMA1	-0.25245	0.199	0.317	2.55745e-98	MS_met	CTR	downregulated in MS_met
HNRNPF	0.291306	0.358	0.281	3.2319e-98	MS_met	CTR	upregulated in MS_met
S100PBP	-0.225708	0.319	0.45	3.66546e-98	MS_met	CTR	downregulated in MS_met
MSH2	-0.251943	0.256	0.381	4.03196e-98	MS_met	CTR	downregulated in MS_met
AGAP3	0.305791	0.447	0.361	4.61502e-98	MS_met	CTR	upregulated in MS_met
CDK5RAP2	-0.232297	0.503	0.636	5.76921e-98	MS_met	CTR	downregulated in MS_met
NDUFAF6	0.372495	0.465	0.373	6.08301e-98	MS_met	CTR	upregulated in MS_met
TAB1	-0.208935	0.178	0.292	8.24908e-98	MS_met	CTR	downregulated in MS_met
AC006148.1	-0.343669	0.365	0.497	8.66433e-98	MS_met	CTR	downregulated in MS_met
GPX4	0.280797	0.302	0.227	1.75385e-97	MS_met	CTR	upregulated in MS_met
ABCG1	-0.214034	0.187	0.302	1.92009e-97	MS_met	CTR	downregulated in MS_met
ACTG1	0.20553	0.617	0.638	2.6608e-97	MS_met	CTR	upregulated in MS_met
CCM2	-0.232649	0.234	0.356	3.5012e-97	MS_met	CTR	downregulated in MS_met
LINC00486	0.26658	0.614	0.571	3.63618e-97	MS_met	CTR	upregulated in MS_met
DNAJC6	-0.234797	0.891	0.938	3.83486e-97	MS_met	CTR	downregulated in MS_met
NMT1	0.302415	0.355	0.258	6.81774e-97	MS_met	CTR	upregulated in MS_met
ELF2	0.28707	0.844	0.836	1.24262e-96	MS_met	CTR	upregulated in MS_met
FAAH	-0.219259	0.247	0.37	3.83666e-96	MS_met	CTR	downregulated in MS_met
ACTN2	-0.378796	0.388	0.491	4.84017e-96	MS_met	CTR	downregulated in MS_met
RPS18	0.298957	0.302	0.235	1.08302e-95	MS_met	CTR	upregulated in MS_met
FSCN1	-0.227662	0.215	0.334	1.55049e-95	MS_met	CTR	downregulated in MS_met
AP3B1	-0.240928	0.539	0.667	1.70639e-95	MS_met	CTR	downregulated in MS_met
COL9A2	-0.295465	0.324	0.436	2.68343e-95	MS_met	CTR	downregulated in MS_met
PNRC1	0.291343	0.342	0.267	3.38269e-95	MS_met	CTR	upregulated in MS_met
RHBDL2	-0.236879	0.252	0.375	6.25258e-95	MS_met	CTR	downregulated in MS_met
AC239809.3	-0.222421	0.323	0.452	7.90846e-95	MS_met	CTR	downregulated in MS_met
KLF13	-0.213967	0.48	0.612	8.01035e-95	MS_met	CTR	downregulated in MS_met
ANKRD28	-0.252635	0.688	0.796	1.37409e-94	MS_met	CTR	downregulated in MS_met
STMN1	0.250843	0.677	0.663	2.44241e-94	MS_met	CTR	upregulated in MS_met
RPLP2	0.297645	0.337	0.256	3.27955e-94	MS_met	CTR	upregulated in MS_met
HCG17	-0.268421	0.266	0.389	3.35997e-94	MS_met	CTR	downregulated in MS_met
SLC31A2	-0.220612	0.421	0.553	3.94075e-94	MS_met	CTR	downregulated in MS_met
EXOC7	-0.215649	0.231	0.35	1.01094e-93	MS_met	CTR	downregulated in MS_met
RPLP0	0.269656	0.322	0.243	2.21902e-93	MS_met	CTR	upregulated in MS_met
MCU	0.379381	0.253	0.16	2.3379e-93	MS_met	CTR	upregulated in MS_met
GPBP1	0.250458	0.749	0.741	3.14956e-93	MS_met	CTR	upregulated in MS_met
KIAA0930	0.287165	0.652	0.644	5.46833e-93	MS_met	CTR	upregulated in MS_met
ST3GAL4	-0.235859	0.268	0.391	1.72417e-92	MS_met	CTR	downregulated in MS_met
WBP2	0.254607	0.518	0.468	7.0217e-92	MS_met	CTR	upregulated in MS_met
PAAF1	-0.228187	0.294	0.419	1.17063e-91	MS_met	CTR	downregulated in MS_met
BTBD9	-0.282132	0.391	0.521	1.33445e-91	MS_met	CTR	downregulated in MS_met
ASAP2	0.318313	0.284	0.192	1.78123e-91	MS_met	CTR	upregulated in MS_met
AC012291.2	-0.238799	0.205	0.32	2.91912e-91	MS_met	CTR	downregulated in MS_met
KAT2B	-0.245358	0.707	0.812	3.83036e-91	MS_met	CTR	downregulated in MS_met
NDUFB4	0.247122	0.258	0.19	4.10452e-91	MS_met	CTR	upregulated in MS_met
KIF1A	0.246501	0.544	0.51	9.74855e-91	MS_met	CTR	upregulated in MS_met
PEBP1	0.251719	0.797	0.795	1.36688e-90	MS_met	CTR	upregulated in MS_met
PADI2	-0.212074	0.484	0.613	2.30883e-90	MS_met	CTR	downregulated in MS_met
FTX	-0.22435	0.881	0.936	3.34126e-90	MS_met	CTR	downregulated in MS_met
ELP2	0.263181	0.505	0.463	1.52294e-89	MS_met	CTR	upregulated in MS_met
NUCKS1	0.207375	0.734	0.737	2.88017e-89	MS_met	CTR	upregulated in MS_met
NCOA1	0.24756	0.772	0.792	3.02632e-89	MS_met	CTR	upregulated in MS_met
KCNJ10	-0.234481	0.352	0.478	3.6835e-89	MS_met	CTR	downregulated in MS_met
ATG10	-0.273805	0.223	0.339	3.83215e-89	MS_met	CTR	downregulated in MS_met
YY1	0.280398	0.472	0.4	4.62422e-89	MS_met	CTR	upregulated in MS_met
PCDH9-AS2	0.306164	0.68	0.594	6.58369e-89	MS_met	CTR	upregulated in MS_met
KAT6A	0.28527	0.692	0.646	7.13071e-89	MS_met	CTR	upregulated in MS_met
VMP1	-0.236797	0.461	0.589	1.06101e-88	MS_met	CTR	downregulated in MS_met
RAB11FIP2	0.288301	0.46	0.403	1.18946e-88	MS_met	CTR	upregulated in MS_met
AC091948.1	-0.311903	0.318	0.439	2.7591e-88	MS_met	CTR	downregulated in MS_met
RETREG1	-0.244041	0.758	0.844	5.22041e-88	MS_met	CTR	downregulated in MS_met
NIFK-AS1	-0.257626	0.174	0.28	5.98648e-88	MS_met	CTR	downregulated in MS_met
FAM107B	-0.242617	0.829	0.893	1.02835e-87	MS_met	CTR	downregulated in MS_met
PCDH9-AS1	0.298235	0.401	0.323	1.67511e-87	MS_met	CTR	upregulated in MS_met
ZNF577	-0.261875	0.247	0.361	1.79679e-87	MS_met	CTR	downregulated in MS_met
ACER3	0.240925	0.732	0.724	1.91143e-87	MS_met	CTR	upregulated in MS_met
ZNF135	-0.2281	0.213	0.325	2.9337e-87	MS_met	CTR	downregulated in MS_met
PPP2R3C	0.298003	0.423	0.355	2.96083e-87	MS_met	CTR	upregulated in MS_met
RPL41	0.266209	0.408	0.376	6.72223e-87	MS_met	CTR	upregulated in MS_met
SLCO3A1	-0.213302	0.833	0.905	9.25491e-87	MS_met	CTR	downregulated in MS_met
CAST	0.305345	0.46	0.388	1.01004e-86	MS_met	CTR	upregulated in MS_met
AC012358.3	0.272135	0.353	0.273	1.03648e-86	MS_met	CTR	upregulated in MS_met
ENPP4	-0.237783	0.366	0.49	1.13336e-86	MS_met	CTR	downregulated in MS_met
TECR	0.234067	0.463	0.437	1.3498e-86	MS_met	CTR	upregulated in MS_met
PPFIBP1	-0.25864	0.46	0.585	1.87025e-86	MS_met	CTR	downregulated in MS_met
SNRNP70	-0.207207	0.65	0.762	2.1795e-86	MS_met	CTR	downregulated in MS_met
CFL1	0.242045	0.455	0.423	4.73324e-86	MS_met	CTR	upregulated in MS_met
GTF3C3	0.26355	0.275	0.192	5.02867e-86	MS_met	CTR	upregulated in MS_met
PBX1	-0.288134	0.541	0.662	6.00659e-86	MS_met	CTR	downregulated in MS_met
KDM3A	-0.295549	0.206	0.309	1.04464e-85	MS_met	CTR	downregulated in MS_met
AC010618.4	0.281643	0.334	0.261	1.15119e-85	MS_met	CTR	upregulated in MS_met
CDK14	0.354534	0.276	0.181	2.31211e-85	MS_met	CTR	upregulated in MS_met
SERTAD2	-0.256162	0.174	0.28	5.98385e-85	MS_met	CTR	downregulated in MS_met
SRSF7	0.259608	0.401	0.339	9.09215e-85	MS_met	CTR	upregulated in MS_met
ARID5B	0.289987	0.564	0.526	1.44847e-84	MS_met	CTR	upregulated in MS_met
ARMCX4	-0.253373	0.288	0.406	1.93816e-84	MS_met	CTR	downregulated in MS_met
RAP2A	0.267294	0.292	0.205	2.09918e-84	MS_met	CTR	upregulated in MS_met
SEMA4C	-0.200915	0.227	0.34	2.48215e-84	MS_met	CTR	downregulated in MS_met
DDIT4	0.272354	0.324	0.228	2.57763e-84	MS_met	CTR	upregulated in MS_met
COLGALT2	-0.249823	0.736	0.83	3.09415e-84	MS_met	CTR	downregulated in MS_met
CDK6	-0.250859	0.459	0.583	3.28065e-84	MS_met	CTR	downregulated in MS_met
LINC01470	-0.254331	0.269	0.386	3.86186e-84	MS_met	CTR	downregulated in MS_met
HS3ST5	-0.324738	0.532	0.646	4.24711e-84	MS_met	CTR	downregulated in MS_met
PKP4	0.300459	0.872	0.873	5.67645e-84	MS_met	CTR	upregulated in MS_met
DOCK7	0.30795	0.267	0.174	6.88293e-84	MS_met	CTR	upregulated in MS_met
ADAMTS4	-0.207686	0.268	0.386	7.84228e-84	MS_met	CTR	downregulated in MS_met
RPL10A	0.259083	0.294	0.229	7.85212e-84	MS_met	CTR	upregulated in MS_met
ALCAM	-0.219841	0.906	0.948	8.76989e-84	MS_met	CTR	downregulated in MS_met
PLPP3	-0.221725	0.164	0.267	8.89047e-84	MS_met	CTR	downregulated in MS_met
PSMA7	0.257286	0.323	0.255	9.43805e-84	MS_met	CTR	upregulated in MS_met
AL392023.2	-0.341459	0.208	0.315	1.09023e-83	MS_met	CTR	downregulated in MS_met
ZSWIM6	-0.23024	0.854	0.92	1.5652e-83	MS_met	CTR	downregulated in MS_met
BCAS3	-0.237106	0.764	0.852	1.93683e-83	MS_met	CTR	downregulated in MS_met
RAB11A	0.288245	0.45	0.405	1.94895e-83	MS_met	CTR	upregulated in MS_met
MTRNR2L12	0.410899	0.611	0.53	2.6716e-83	MS_met	CTR	upregulated in MS_met
ENPP2	-0.205969	0.901	0.941	2.91932e-83	MS_met	CTR	downregulated in MS_met
EMSY	0.299611	0.475	0.41	3.85497e-83	MS_met	CTR	upregulated in MS_met
REPS1	-0.207108	0.225	0.338	4.09413e-83	MS_met	CTR	downregulated in MS_met
GJB1	-0.241062	0.256	0.369	4.80441e-83	MS_met	CTR	downregulated in MS_met
CSF1	0.244869	0.261	0.187	4.9592e-83	MS_met	CTR	upregulated in MS_met
RPS12	0.285945	0.284	0.221	5.64991e-83	MS_met	CTR	upregulated in MS_met
TIMP2	0.22576	0.626	0.605	6.0259e-83	MS_met	CTR	upregulated in MS_met
AVEN	-0.229857	0.199	0.307	6.88347e-83	MS_met	CTR	downregulated in MS_met
CD9	-0.266122	0.66	0.761	7.29787e-83	MS_met	CTR	downregulated in MS_met
PRR18	-0.212215	0.351	0.473	1.04655e-82	MS_met	CTR	downregulated in MS_met
TBC1D22A	-0.208225	0.425	0.55	1.24163e-82	MS_met	CTR	downregulated in MS_met
COMMD10	-0.272727	0.376	0.499	1.27214e-82	MS_met	CTR	downregulated in MS_met
GALNT10	-0.232539	0.174	0.279	2.35356e-82	MS_met	CTR	downregulated in MS_met
AZIN1-AS1	-0.242298	0.164	0.266	2.49643e-82	MS_met	CTR	downregulated in MS_met
ERBB3	-0.211945	0.416	0.54	5.05081e-82	MS_met	CTR	downregulated in MS_met
STX18-AS1	-0.276348	0.191	0.296	6.09295e-82	MS_met	CTR	downregulated in MS_met
IBTK	-0.223257	0.411	0.534	6.49786e-82	MS_met	CTR	downregulated in MS_met
IMMP1L	-0.234299	0.181	0.285	6.65097e-82	MS_met	CTR	downregulated in MS_met
TOP1	0.29148	0.528	0.478	7.10701e-82	MS_met	CTR	upregulated in MS_met
ALMS1	-0.222146	0.381	0.504	9.4235e-82	MS_met	CTR	downregulated in MS_met
MFGE8	0.272509	0.275	0.191	2.17666e-81	MS_met	CTR	upregulated in MS_met
SLC20A2	-0.209968	0.476	0.599	2.21741e-81	MS_met	CTR	downregulated in MS_met
MYO5A	-0.206035	0.676	0.784	2.59048e-81	MS_met	CTR	downregulated in MS_met
JAM3	-0.207395	0.833	0.895	2.63793e-81	MS_met	CTR	downregulated in MS_met
KCNIP4	0.267117	0.294	0.189	2.8046e-81	MS_met	CTR	upregulated in MS_met
GNAQ	-0.209186	0.774	0.86	2.85165e-81	MS_met	CTR	downregulated in MS_met
AZIN2	-0.213304	0.203	0.31	4.54075e-81	MS_met	CTR	downregulated in MS_met
AL139383.1	-0.262335	0.24	0.353	5.14036e-81	MS_met	CTR	downregulated in MS_met
FADS1	-0.245473	0.331	0.451	7.57632e-81	MS_met	CTR	downregulated in MS_met
INVS	-0.249321	0.485	0.605	9.86178e-81	MS_met	CTR	downregulated in MS_met
HSPA12A	-0.269093	0.37	0.488	1.22577e-80	MS_met	CTR	downregulated in MS_met
HSP90B1	-0.22044	0.366	0.487	1.71041e-80	MS_met	CTR	downregulated in MS_met
RGL1	-0.262802	0.596	0.706	2.33921e-80	MS_met	CTR	downregulated in MS_met
PHIP	0.220237	0.832	0.84	3.83198e-80	MS_met	CTR	upregulated in MS_met
NUTM2A-AS1	-0.201356	0.801	0.882	5.03881e-80	MS_met	CTR	downregulated in MS_met
HAPLN2	0.263034	0.653	0.634	5.59547e-80	MS_met	CTR	upregulated in MS_met
ALDH3A2	0.329103	0.497	0.418	6.66846e-80	MS_met	CTR	upregulated in MS_met
MAP1LC3A	0.258907	0.294	0.246	6.68149e-80	MS_met	CTR	upregulated in MS_met
EPB41L2	0.223785	0.74	0.757	1.62757e-79	MS_met	CTR	upregulated in MS_met
HEG1	-0.243978	0.192	0.294	1.95589e-79	MS_met	CTR	downregulated in MS_met
SRGAP2C	0.278174	0.382	0.297	2.23838e-79	MS_met	CTR	upregulated in MS_met
HINT3	0.256962	0.356	0.282	2.51253e-79	MS_met	CTR	upregulated in MS_met
ATP6AP1L	-0.249161	0.208	0.313	3.01397e-79	MS_met	CTR	downregulated in MS_met
LINC00320	-0.207346	0.571	0.689	5.45379e-79	MS_met	CTR	downregulated in MS_met
EFR3B	0.302828	0.442	0.343	5.92939e-79	MS_met	CTR	upregulated in MS_met
CCPG1	-0.220495	0.311	0.427	7.10381e-79	MS_met	CTR	downregulated in MS_met
PRDX1	0.229139	0.536	0.511	1.08642e-78	MS_met	CTR	upregulated in MS_met
CAB39L	0.311733	0.312	0.234	1.09824e-78	MS_met	CTR	upregulated in MS_met
RAB14	0.252463	0.462	0.406	1.13971e-78	MS_met	CTR	upregulated in MS_met
MBNL1	0.231697	0.778	0.783	1.27417e-78	MS_met	CTR	upregulated in MS_met
FNBP4	-0.207641	0.494	0.613	1.31763e-78	MS_met	CTR	downregulated in MS_met
PTPDC1	-0.210199	0.313	0.431	1.35259e-78	MS_met	CTR	downregulated in MS_met
RPS25	0.236781	0.343	0.305	1.93824e-78	MS_met	CTR	upregulated in MS_met
RHOA	0.245877	0.425	0.37	2.05914e-78	MS_met	CTR	upregulated in MS_met
SASH1	0.216454	0.776	0.775	2.09976e-78	MS_met	CTR	upregulated in MS_met
CAMSAP2	0.278263	0.608	0.559	3.04791e-78	MS_met	CTR	upregulated in MS_met
PCNP	0.257599	0.397	0.329	4.03776e-78	MS_met	CTR	upregulated in MS_met
MAX	0.271138	0.434	0.359	5.85771e-78	MS_met	CTR	upregulated in MS_met
STARD13	-0.250799	0.569	0.684	6.26247e-78	MS_met	CTR	downregulated in MS_met
IRF2BP2	0.263563	0.523	0.475	8.50692e-78	MS_met	CTR	upregulated in MS_met
PRPF38B	-0.240352	0.259	0.371	1.13491e-77	MS_met	CTR	downregulated in MS_met
RAB30	-0.244344	0.611	0.72	2.03235e-77	MS_met	CTR	downregulated in MS_met
TTL	-0.208535	0.297	0.413	2.86481e-77	MS_met	CTR	downregulated in MS_met
RPS4X	0.266012	0.295	0.239	5.22263e-77	MS_met	CTR	upregulated in MS_met
THRA	0.263704	0.448	0.382	6.24401e-77	MS_met	CTR	upregulated in MS_met
CKMT2-AS1	-0.231516	0.274	0.387	6.61e-77	MS_met	CTR	downregulated in MS_met
APLP2	0.257833	0.35	0.285	1.43495e-76	MS_met	CTR	upregulated in MS_met
GABARAPL2	0.260425	0.454	0.397	2.41929e-76	MS_met	CTR	upregulated in MS_met
DOP1A	-0.204512	0.374	0.492	2.45903e-76	MS_met	CTR	downregulated in MS_met
ZRANB3	-0.265197	0.279	0.389	3.7992e-76	MS_met	CTR	downregulated in MS_met
FANCC	0.351781	0.307	0.223	5.0713e-76	MS_met	CTR	upregulated in MS_met
CHD1	0.293411	0.418	0.346	8.72359e-76	MS_met	CTR	upregulated in MS_met
SGPL1	0.24773	0.332	0.258	9.66623e-76	MS_met	CTR	upregulated in MS_met
LINGO1	0.237415	0.481	0.456	1.2983e-75	MS_met	CTR	upregulated in MS_met
DDRGK1	0.214356	0.312	0.268	2.34229e-75	MS_met	CTR	upregulated in MS_met
KLHL5	-0.219147	0.222	0.328	2.97746e-75	MS_met	CTR	downregulated in MS_met
RPS27L	0.261276	0.263	0.189	3.33662e-75	MS_met	CTR	upregulated in MS_met
ZNF780B	-0.210941	0.307	0.422	4.02969e-75	MS_met	CTR	downregulated in MS_met
LRRC58	0.253649	0.376	0.314	4.57599e-75	MS_met	CTR	upregulated in MS_met
AMER2	0.228081	0.893	0.903	5.73558e-75	MS_met	CTR	upregulated in MS_met
METTL15	-0.2202	0.332	0.448	7.85749e-75	MS_met	CTR	downregulated in MS_met
ZNF462	-0.222821	0.394	0.512	8.37484e-75	MS_met	CTR	downregulated in MS_met
STK38	0.29064	0.341	0.263	8.93032e-75	MS_met	CTR	upregulated in MS_met
RASA1	0.242184	0.671	0.648	9.33517e-75	MS_met	CTR	upregulated in MS_met
ADGRL3	0.44414	0.498	0.396	1.14177e-74	MS_met	CTR	upregulated in MS_met
PDE7A	-0.221465	0.532	0.648	1.43469e-74	MS_met	CTR	downregulated in MS_met
AL589740.1	-0.266006	0.408	0.526	2.44756e-74	MS_met	CTR	downregulated in MS_met
BICRAL	-0.215238	0.456	0.574	3.1546e-74	MS_met	CTR	downregulated in MS_met
NEK7	0.275993	0.609	0.559	3.70196e-74	MS_met	CTR	upregulated in MS_met
FAM227B	-0.245926	0.196	0.296	9.74226e-74	MS_met	CTR	downregulated in MS_met
RPL36	0.253993	0.304	0.242	1.06796e-73	MS_met	CTR	upregulated in MS_met
NSMCE2	-0.216122	0.627	0.734	1.5913e-73	MS_met	CTR	downregulated in MS_met
GPR137C	-0.300146	0.438	0.549	1.8292e-73	MS_met	CTR	downregulated in MS_met
MGST3	0.2632	0.445	0.385	2.35525e-73	MS_met	CTR	upregulated in MS_met
WWOX	-0.298959	0.83	0.887	2.81642e-73	MS_met	CTR	downregulated in MS_met
STPG2	-0.418103	0.243	0.34	3.72359e-73	MS_met	CTR	downregulated in MS_met
ART3	0.304975	0.291	0.206	1.11854e-72	MS_met	CTR	upregulated in MS_met
RAB11FIP4	-0.226235	0.456	0.571	2.45191e-72	MS_met	CTR	downregulated in MS_met
MAP4K3	0.250353	0.661	0.631	3.09184e-72	MS_met	CTR	upregulated in MS_met
LARP1	0.25364	0.493	0.438	3.42418e-72	MS_met	CTR	upregulated in MS_met
ARHGEF2	-0.200957	0.546	0.659	3.75932e-72	MS_met	CTR	downregulated in MS_met
PCBP2	0.229714	0.56	0.529	5.30088e-72	MS_met	CTR	upregulated in MS_met
SLAIN1	-0.217284	0.906	0.947	6.03324e-72	MS_met	CTR	downregulated in MS_met
LINC01572	-0.274573	0.203	0.303	7.0535e-72	MS_met	CTR	downregulated in MS_met
FAM126A	-0.251522	0.261	0.368	1.44021e-71	MS_met	CTR	downregulated in MS_met
FGFR1OP2	0.20059	0.517	0.499	1.49358e-71	MS_met	CTR	upregulated in MS_met
RPS3	0.222271	0.447	0.43	3.69361e-71	MS_met	CTR	upregulated in MS_met
CRIM1	0.299839	0.257	0.182	3.92723e-71	MS_met	CTR	upregulated in MS_met
RMND5A	0.253671	0.441	0.38	4.83613e-71	MS_met	CTR	upregulated in MS_met
HLCS	-0.27469	0.214	0.315	4.88342e-71	MS_met	CTR	downregulated in MS_met
RNF10	0.241629	0.39	0.326	6.34718e-71	MS_met	CTR	upregulated in MS_met
TSC22D1	0.253594	0.496	0.48	7.21247e-71	MS_met	CTR	upregulated in MS_met
SRRM1	-0.226325	0.574	0.684	9.88226e-71	MS_met	CTR	downregulated in MS_met
YBX1	0.242863	0.324	0.271	2.00139e-70	MS_met	CTR	upregulated in MS_met
CYREN	-0.239816	0.197	0.294	2.03531e-70	MS_met	CTR	downregulated in MS_met
GALNT15	-0.284283	0.381	0.487	3.17702e-70	MS_met	CTR	downregulated in MS_met
CGGBP1	0.270304	0.453	0.382	3.61569e-70	MS_met	CTR	upregulated in MS_met
RNPC3	0.243858	0.427	0.371	4.13674e-70	MS_met	CTR	upregulated in MS_met
MOBP	-0.21469	0.861	0.912	4.17494e-70	MS_met	CTR	downregulated in MS_met
CENPC	0.25844	0.446	0.393	4.90316e-70	MS_met	CTR	upregulated in MS_met
MDN1	-0.210677	0.339	0.452	5.51995e-70	MS_met	CTR	downregulated in MS_met
RPL21	0.227507	0.277	0.229	6.87341e-70	MS_met	CTR	upregulated in MS_met
PARD3B	-0.248704	0.373	0.487	7.94632e-70	MS_met	CTR	downregulated in MS_met
ANKRD18A	0.245696	0.556	0.52	9.09359e-70	MS_met	CTR	upregulated in MS_met
KTN1	0.21873	0.707	0.698	1.2644e-69	MS_met	CTR	upregulated in MS_met
POU2F1	-0.238115	0.504	0.615	3.35684e-69	MS_met	CTR	downregulated in MS_met
CRBN	0.236588	0.438	0.394	3.76029e-69	MS_met	CTR	upregulated in MS_met
AC007566.1	-0.213452	0.426	0.539	4.38974e-69	MS_met	CTR	downregulated in MS_met
UACA	-0.209723	0.305	0.415	5.19509e-69	MS_met	CTR	downregulated in MS_met
CLCN6	0.228512	0.292	0.216	5.59926e-69	MS_met	CTR	upregulated in MS_met
PWWP3A	0.215036	0.5	0.466	6.00467e-69	MS_met	CTR	upregulated in MS_met
NECTIN3	0.288995	0.314	0.235	7.40903e-69	MS_met	CTR	upregulated in MS_met
FEM1B	0.227484	0.298	0.226	9.75254e-69	MS_met	CTR	upregulated in MS_met
VRK2	-0.224425	0.747	0.833	1.02127e-68	MS_met	CTR	downregulated in MS_met
ZNF407	-0.210287	0.297	0.405	1.33421e-68	MS_met	CTR	downregulated in MS_met
RCAN2	-0.24327	0.482	0.592	1.37792e-68	MS_met	CTR	downregulated in MS_met
KLHL21	0.229433	0.254	0.187	1.62644e-68	MS_met	CTR	upregulated in MS_met
GTPBP6	0.236347	0.305	0.243	1.63038e-68	MS_met	CTR	upregulated in MS_met
RPS29	0.246938	0.363	0.309	2.60129e-68	MS_met	CTR	upregulated in MS_met
KCNJ2	0.207968	0.507	0.486	2.86453e-68	MS_met	CTR	upregulated in MS_met
IKZF5	0.229404	0.29	0.225	3.07631e-68	MS_met	CTR	upregulated in MS_met
RECK	-0.206532	0.396	0.509	6.12582e-68	MS_met	CTR	downregulated in MS_met
TMED5	0.230604	0.295	0.235	6.52123e-68	MS_met	CTR	upregulated in MS_met
NEO1	0.202874	0.861	0.871	1.3151e-67	MS_met	CTR	upregulated in MS_met
MAPK1IP1L	0.252797	0.364	0.303	2.26223e-67	MS_met	CTR	upregulated in MS_met
FOXO1	0.294309	0.605	0.552	2.30888e-67	MS_met	CTR	upregulated in MS_met
ITGB1BP1	0.237682	0.315	0.255	2.61496e-67	MS_met	CTR	upregulated in MS_met
DDX24	-0.219461	0.311	0.418	3.21166e-67	MS_met	CTR	downregulated in MS_met
RPL7	0.225789	0.29	0.243	3.37872e-67	MS_met	CTR	upregulated in MS_met
AC009690.1	-0.210663	0.234	0.335	5.306e-67	MS_met	CTR	downregulated in MS_met
FANCL	0.204728	0.654	0.644	7.71684e-67	MS_met	CTR	upregulated in MS_met
CA2	0.22383	0.521	0.504	9.42592e-67	MS_met	CTR	upregulated in MS_met
CDKN1B	0.236088	0.389	0.34	9.47955e-67	MS_met	CTR	upregulated in MS_met
PPCDC	-0.227889	0.202	0.299	9.9006e-67	MS_met	CTR	downregulated in MS_met
TBC1D15	0.216981	0.518	0.495	1.05766e-66	MS_met	CTR	upregulated in MS_met
RASGRF2	-0.288712	0.648	0.729	1.45298e-66	MS_met	CTR	downregulated in MS_met
INO80D	0.228636	0.514	0.485	1.45745e-66	MS_met	CTR	upregulated in MS_met
PIGC	0.255421	0.424	0.361	2.66302e-66	MS_met	CTR	upregulated in MS_met
SEM1	0.279817	0.487	0.427	4.19963e-66	MS_met	CTR	upregulated in MS_met
GLUL	-0.35684	0.63	0.717	4.71279e-66	MS_met	CTR	downregulated in MS_met
SERPINI1	0.269439	0.481	0.436	5.36908e-66	MS_met	CTR	upregulated in MS_met
ZNF281	0.237558	0.37	0.308	5.61045e-66	MS_met	CTR	upregulated in MS_met
CDH12	0.288229	0.311	0.24	1.35322e-65	MS_met	CTR	upregulated in MS_met
LPIN1	0.243475	0.349	0.279	1.64272e-65	MS_met	CTR	upregulated in MS_met
N4BP2L1	-0.208455	0.265	0.369	1.80921e-65	MS_met	CTR	downregulated in MS_met
ENTPD3-AS1	-0.238952	0.278	0.38	1.86509e-65	MS_met	CTR	downregulated in MS_met
EPHX1	0.217284	0.278	0.225	1.96274e-65	MS_met	CTR	upregulated in MS_met
WWP2	-0.220846	0.38	0.489	2.22103e-65	MS_met	CTR	downregulated in MS_met
PIKFYVE	0.23903	0.449	0.403	2.36945e-65	MS_met	CTR	upregulated in MS_met
RPS24	0.246835	0.335	0.297	2.56944e-65	MS_met	CTR	upregulated in MS_met
CUL3	0.251016	0.538	0.493	2.92168e-65	MS_met	CTR	upregulated in MS_met
COL4A3BP	0.243918	0.548	0.514	3.80562e-65	MS_met	CTR	upregulated in MS_met
TSC22D2	0.267192	0.419	0.369	3.89875e-65	MS_met	CTR	upregulated in MS_met
MAP1LC3B	0.217454	0.257	0.198	6.04227e-65	MS_met	CTR	upregulated in MS_met
AC025159.1	-0.358175	0.365	0.461	1.22029e-64	MS_met	CTR	downregulated in MS_met
ZNF106	0.271197	0.339	0.268	1.22535e-64	MS_met	CTR	upregulated in MS_met
SRP14	0.243421	0.438	0.395	3.48351e-64	MS_met	CTR	upregulated in MS_met
PANK3	0.237348	0.335	0.263	3.79434e-64	MS_met	CTR	upregulated in MS_met
PRPF40B	-0.20345	0.192	0.286	6.26866e-64	MS_met	CTR	downregulated in MS_met
PHC2	0.225572	0.596	0.591	7.11827e-64	MS_met	CTR	upregulated in MS_met
ZNF24	0.223608	0.47	0.433	7.48731e-64	MS_met	CTR	upregulated in MS_met
GTDC1	-0.200965	0.65	0.749	8.35282e-64	MS_met	CTR	downregulated in MS_met
HECTD4	0.203516	0.601	0.589	1.1387e-63	MS_met	CTR	upregulated in MS_met
DPH6-DT	-0.28321	0.277	0.377	1.17527e-63	MS_met	CTR	downregulated in MS_met
RPL35	0.225282	0.276	0.235	2.41127e-63	MS_met	CTR	upregulated in MS_met
SLC5A11	-0.318158	0.635	0.663	2.76538e-63	MS_met	CTR	downregulated in MS_met
KLF7	-0.219123	0.438	0.546	2.77895e-63	MS_met	CTR	downregulated in MS_met
STAT2	-0.224936	0.374	0.477	3.71829e-63	MS_met	CTR	downregulated in MS_met
TRPM7	0.23262	0.525	0.489	5.11263e-63	MS_met	CTR	upregulated in MS_met
FUBP1	0.214979	0.532	0.502	6.58852e-63	MS_met	CTR	upregulated in MS_met
GMCL1	0.262742	0.3	0.232	1.18394e-62	MS_met	CTR	upregulated in MS_met
PSAT1	0.210876	0.431	0.402	1.75567e-62	MS_met	CTR	upregulated in MS_met
GFAP	0.517711	0.274	0.212	1.86623e-62	MS_met	CTR	upregulated in MS_met
BEX2	0.225673	0.25	0.184	3.20183e-62	MS_met	CTR	upregulated in MS_met
KDM5A	0.221008	0.547	0.508	3.77022e-62	MS_met	CTR	upregulated in MS_met
ATP1B3	0.217845	0.287	0.239	4.62967e-62	MS_met	CTR	upregulated in MS_met
SCCPDH	0.22057	0.428	0.392	6.43926e-62	MS_met	CTR	upregulated in MS_met
EXT1	-0.332222	0.25	0.347	7.02654e-62	MS_met	CTR	downregulated in MS_met
AC026316.4	-0.262599	0.867	0.917	9.87842e-62	MS_met	CTR	downregulated in MS_met
SUMF1	-0.234237	0.444	0.552	1.6467e-61	MS_met	CTR	downregulated in MS_met
RPS11	0.208931	0.34	0.305	2.11845e-61	MS_met	CTR	upregulated in MS_met
STARD7	0.238431	0.362	0.307	2.14276e-61	MS_met	CTR	upregulated in MS_met
IGF1R	0.289037	0.601	0.557	3.11725e-61	MS_met	CTR	upregulated in MS_met
KLHDC2	0.216864	0.322	0.267	3.24587e-61	MS_met	CTR	upregulated in MS_met
CNBP	0.221635	0.384	0.34	3.7779e-61	MS_met	CTR	upregulated in MS_met
DSTN	0.245362	0.345	0.285	5.23166e-61	MS_met	CTR	upregulated in MS_met
DUBR	0.215653	0.749	0.762	5.6103e-61	MS_met	CTR	upregulated in MS_met
CRADD	-0.270046	0.515	0.618	6.65538e-61	MS_met	CTR	downregulated in MS_met
SCLT1	-0.217661	0.241	0.338	8.61536e-61	MS_met	CTR	downregulated in MS_met
SNCA	0.312335	0.447	0.379	1.07461e-60	MS_met	CTR	upregulated in MS_met
DYNLL1	0.236083	0.575	0.546	1.45091e-60	MS_met	CTR	upregulated in MS_met
CDH20	-0.215494	0.866	0.911	1.61954e-60	MS_met	CTR	downregulated in MS_met
MALSU1	0.220667	0.282	0.216	1.85088e-60	MS_met	CTR	upregulated in MS_met
UBA52	0.230021	0.276	0.226	2.19033e-60	MS_met	CTR	upregulated in MS_met
SGIP1	-0.210727	0.621	0.717	2.34396e-60	MS_met	CTR	downregulated in MS_met
PSIP1	0.22563	0.488	0.446	3.09454e-60	MS_met	CTR	upregulated in MS_met
SLC26A3	0.246098	0.366	0.319	3.49178e-60	MS_met	CTR	upregulated in MS_met
MLLT3	-0.286725	0.326	0.429	3.94306e-60	MS_met	CTR	downregulated in MS_met
RPL27A	0.232111	0.368	0.325	4.35392e-60	MS_met	CTR	upregulated in MS_met
TIAL1	0.201143	0.543	0.512	4.48583e-60	MS_met	CTR	upregulated in MS_met
PNPLA8	0.252016	0.33	0.267	9.34645e-60	MS_met	CTR	upregulated in MS_met
KIF27	0.232469	0.285	0.213	9.76759e-60	MS_met	CTR	upregulated in MS_met
CORO2B	0.214368	0.663	0.642	1.0187e-59	MS_met	CTR	upregulated in MS_met
MT-ND1	0.538739	0.777	0.747	1.04495e-59	MS_met	CTR	upregulated in MS_met
PIM3	0.240578	0.285	0.23	1.15122e-59	MS_met	CTR	upregulated in MS_met
FAU	0.21109	0.366	0.337	1.88456e-59	MS_met	CTR	upregulated in MS_met
PTAR1	0.247617	0.413	0.347	2.40106e-59	MS_met	CTR	upregulated in MS_met
HLA-A	0.242564	0.318	0.266	2.68177e-59	MS_met	CTR	upregulated in MS_met
RPS16	0.213184	0.276	0.227	6.14027e-59	MS_met	CTR	upregulated in MS_met
RAB3IP	0.263796	0.303	0.233	1.1285e-58	MS_met	CTR	upregulated in MS_met
PCGF5	0.211107	0.772	0.761	1.16783e-58	MS_met	CTR	upregulated in MS_met
LRPPRC	0.204058	0.485	0.465	1.24785e-58	MS_met	CTR	upregulated in MS_met
RAB3GAP1	0.220708	0.514	0.487	1.96668e-58	MS_met	CTR	upregulated in MS_met
CDK13	0.208378	0.713	0.697	3.19667e-58	MS_met	CTR	upregulated in MS_met
PABPC1	0.230065	0.357	0.304	4.92539e-58	MS_met	CTR	upregulated in MS_met
DBI	0.229373	0.321	0.258	5.31294e-58	MS_met	CTR	upregulated in MS_met
ACACB	-0.206428	0.235	0.329	5.88596e-58	MS_met	CTR	downregulated in MS_met
PRTFDC1	-0.230046	0.375	0.477	5.94923e-58	MS_met	CTR	downregulated in MS_met
ARHGAP17	0.228499	0.513	0.474	7.01598e-58	MS_met	CTR	upregulated in MS_met
ATP5MC2	0.207375	0.387	0.344	2.1212e-57	MS_met	CTR	upregulated in MS_met
SIK2	-0.237557	0.56	0.658	2.2773e-57	MS_met	CTR	downregulated in MS_met
NCOA2	0.253197	0.594	0.582	3.44463e-57	MS_met	CTR	upregulated in MS_met
RPS14	0.221882	0.362	0.327	4.86927e-57	MS_met	CTR	upregulated in MS_met
GOLGA4	-0.217474	0.642	0.733	6.44005e-57	MS_met	CTR	downregulated in MS_met
CNOT6L	0.243292	0.364	0.315	9.91428e-57	MS_met	CTR	upregulated in MS_met
TCP11L2	0.201586	0.503	0.491	2.02965e-56	MS_met	CTR	upregulated in MS_met
TMPO	0.229292	0.262	0.198	2.44142e-56	MS_met	CTR	upregulated in MS_met
DTNB	-0.214239	0.572	0.667	2.5772e-56	MS_met	CTR	downregulated in MS_met
NOL7	0.206462	0.258	0.194	4.93251e-56	MS_met	CTR	upregulated in MS_met
DCAF5	0.240624	0.348	0.312	5.51596e-56	MS_met	CTR	upregulated in MS_met
HERC3	0.221135	0.4	0.351	5.56869e-56	MS_met	CTR	upregulated in MS_met
INSIG1	0.235489	0.429	0.39	8.16675e-56	MS_met	CTR	upregulated in MS_met
RPL38	0.210353	0.27	0.218	8.22922e-56	MS_met	CTR	upregulated in MS_met
DYNC2H1	-0.212	0.228	0.321	1.95633e-55	MS_met	CTR	downregulated in MS_met
YWHAQ	0.207145	0.677	0.65	2.02712e-55	MS_met	CTR	upregulated in MS_met
ASAP1	0.328787	0.517	0.48	2.10074e-55	MS_met	CTR	upregulated in MS_met
PDLIM5	0.292282	0.293	0.241	2.10397e-55	MS_met	CTR	upregulated in MS_met
AC078881.1	-0.225322	0.207	0.296	6.84836e-55	MS_met	CTR	downregulated in MS_met
TSGA10	-0.217643	0.409	0.509	7.61224e-55	MS_met	CTR	downregulated in MS_met
EDA	0.356606	0.275	0.199	1.55937e-54	MS_met	CTR	upregulated in MS_met
FBXL3	0.212501	0.371	0.317	2.38932e-54	MS_met	CTR	upregulated in MS_met
LRRC28	-0.201	0.177	0.26	4.10314e-54	MS_met	CTR	downregulated in MS_met
PLEKHA7	0.243693	0.333	0.282	7.38199e-54	MS_met	CTR	upregulated in MS_met
ZNF521	0.282299	0.329	0.263	7.96432e-54	MS_met	CTR	upregulated in MS_met
RANBP17	0.350544	0.271	0.198	8.61095e-54	MS_met	CTR	upregulated in MS_met
PTP4A2	0.210485	0.426	0.388	1.14519e-53	MS_met	CTR	upregulated in MS_met
HPRT1	0.263628	0.297	0.232	1.5868e-53	MS_met	CTR	upregulated in MS_met
FGD4	-0.212991	0.341	0.439	1.93997e-53	MS_met	CTR	downregulated in MS_met
PPIL4	0.208924	0.323	0.267	2.32775e-53	MS_met	CTR	upregulated in MS_met
SRGAP3	-0.23838	0.441	0.537	2.5492e-53	MS_met	CTR	downregulated in MS_met
ANKRD40	0.202905	0.306	0.25	3.23293e-53	MS_met	CTR	upregulated in MS_met
FAM19A5	-0.212556	0.316	0.409	6.00456e-53	MS_met	CTR	downregulated in MS_met
RPS8	0.214009	0.316	0.265	1.09749e-52	MS_met	CTR	upregulated in MS_met
ADAMTSL3	0.292236	0.438	0.378	1.82867e-52	MS_met	CTR	upregulated in MS_met
DNER	0.207219	0.693	0.679	2.52283e-52	MS_met	CTR	upregulated in MS_met
MRPL19	0.221551	0.389	0.339	2.5675e-52	MS_met	CTR	upregulated in MS_met
CD63	0.210587	0.377	0.338	2.13591e-51	MS_met	CTR	upregulated in MS_met
ORC4	0.238606	0.328	0.277	2.20212e-51	MS_met	CTR	upregulated in MS_met
B2M	0.207629	0.675	0.675	5.41262e-51	MS_met	CTR	upregulated in MS_met
LSM14A	0.216947	0.565	0.522	1.8499e-50	MS_met	CTR	upregulated in MS_met
SNX25	0.269282	0.279	0.212	2.89654e-50	MS_met	CTR	upregulated in MS_met
USP15	0.236932	0.453	0.415	5.2857e-50	MS_met	CTR	upregulated in MS_met
RYR2	0.315285	0.48	0.431	1.20793e-49	MS_met	CTR	upregulated in MS_met
TLK1	0.247633	0.385	0.334	1.26209e-49	MS_met	CTR	upregulated in MS_met
DSEL	0.204376	0.419	0.375	1.83051e-49	MS_met	CTR	upregulated in MS_met
KAZN	-0.304324	0.659	0.737	2.41971e-49	MS_met	CTR	downregulated in MS_met
INPP5A	0.216488	0.327	0.271	1.04655e-48	MS_met	CTR	upregulated in MS_met
SMG5	0.203186	0.303	0.249	2.31263e-48	MS_met	CTR	upregulated in MS_met
BHLHE41	0.204657	0.412	0.379	2.41261e-48	MS_met	CTR	upregulated in MS_met
FBXL17	-0.200184	0.338	0.432	5.28762e-48	MS_met	CTR	downregulated in MS_met
PDE4D	0.344404	0.514	0.43	1.17345e-47	MS_met	CTR	upregulated in MS_met
PLEKHA6	0.221496	0.259	0.192	1.92253e-47	MS_met	CTR	upregulated in MS_met
CMSS1	-0.211412	0.292	0.383	1.9469e-47	MS_met	CTR	downregulated in MS_met
WWP1	0.201762	0.506	0.482	4.99462e-47	MS_met	CTR	upregulated in MS_met
UHMK1	0.201091	0.264	0.209	1.05828e-46	MS_met	CTR	upregulated in MS_met
PPFIBP2	0.203198	0.47	0.445	1.08315e-46	MS_met	CTR	upregulated in MS_met
L3MBTL4	-0.240023	0.545	0.633	1.36889e-46	MS_met	CTR	downregulated in MS_met
SET	0.200126	0.365	0.315	1.47705e-46	MS_met	CTR	upregulated in MS_met
KIF21A	0.201584	0.553	0.525	3.43679e-46	MS_met	CTR	upregulated in MS_met
RPS20	0.209607	0.255	0.199	3.64333e-45	MS_met	CTR	upregulated in MS_met
LDLRAD3	0.276178	0.486	0.438	4.45415e-45	MS_met	CTR	upregulated in MS_met
ZFP36L2	0.218248	0.308	0.258	2.97561e-44	MS_met	CTR	upregulated in MS_met
ATP2B4	0.253933	0.447	0.388	3.72998e-44	MS_met	CTR	upregulated in MS_met
TOX3	0.254901	0.305	0.233	1.07311e-43	MS_met	CTR	upregulated in MS_met
XPO7	0.202512	0.396	0.356	1.09145e-43	MS_met	CTR	upregulated in MS_met
TMEM65	0.230496	0.284	0.217	1.17723e-43	MS_met	CTR	upregulated in MS_met
NOP56	0.200912	0.268	0.208	1.22628e-43	MS_met	CTR	upregulated in MS_met
CTNNB1	0.207024	0.394	0.353	4.45896e-43	MS_met	CTR	upregulated in MS_met
SRGAP2	0.200548	0.479	0.436	3.49732e-42	MS_met	CTR	upregulated in MS_met
ENSA	0.214304	0.301	0.237	1.15899e-41	MS_met	CTR	upregulated in MS_met
ANKUB1	0.22854	0.49	0.432	2.35512e-41	MS_met	CTR	upregulated in MS_met
FTH1	0.25807	0.924	0.929	3.85429e-41	MS_met	CTR	upregulated in MS_met
MT-ND4	0.47798	0.911	0.899	6.9445e-41	MS_met	CTR	upregulated in MS_met
WWC2	0.232869	0.391	0.334	1.26034e-40	MS_met	CTR	upregulated in MS_met
GRIA4	0.264631	0.604	0.543	2.77786e-40	MS_met	CTR	upregulated in MS_met
DSE	-0.204153	0.236	0.313	2.85674e-40	MS_met	CTR	downregulated in MS_met
PCSK6	-0.218879	0.854	0.901	7.76274e-40	MS_met	CTR	downregulated in MS_met
MT-CYB	0.488613	0.84	0.822	1.52598e-39	MS_met	CTR	upregulated in MS_met
CMIP	0.21423	0.334	0.274	3.49615e-39	MS_met	CTR	upregulated in MS_met
PFKFB3	-0.216354	0.293	0.374	1.16777e-38	MS_met	CTR	downregulated in MS_met
LCORL	0.227001	0.504	0.474	1.62716e-38	MS_met	CTR	upregulated in MS_met
SEMA5A	0.23756	0.537	0.509	1.73478e-38	MS_met	CTR	upregulated in MS_met
GLCE	0.217595	0.405	0.376	1.99631e-37	MS_met	CTR	upregulated in MS_met
NFKB1	0.204828	0.45	0.421	3.65744e-37	MS_met	CTR	upregulated in MS_met
PLEKHG1	-0.243988	0.234	0.275	1.4498e-36	MS_met	CTR	downregulated in MS_met
BMPR1A	0.212358	0.369	0.343	1.76057e-35	MS_met	CTR	upregulated in MS_met
NTRK2	-0.2658	0.44	0.523	3.03841e-35	MS_met	CTR	downregulated in MS_met
RNF152	0.209666	0.25	0.198	1.47756e-34	MS_met	CTR	upregulated in MS_met
PITPNB	0.205008	0.348	0.303	2.66356e-34	MS_met	CTR	upregulated in MS_met
ADAM9	0.206258	0.29	0.242	3.02052e-34	MS_met	CTR	upregulated in MS_met
RASSF8	0.238036	0.294	0.235	3.33052e-34	MS_met	CTR	upregulated in MS_met
MT-ND4L	0.217004	0.456	0.457	1.05912e-32	MS_met	CTR	upregulated in MS_met
SAMD4A	0.305335	0.3	0.259	1.28045e-32	MS_met	CTR	upregulated in MS_met
AFF1	0.208758	0.43	0.395	2.03809e-32	MS_met	CTR	upregulated in MS_met
KHDRBS3	0.277457	0.296	0.244	1.02065e-31	MS_met	CTR	upregulated in MS_met
TTN-AS1	0.234018	0.253	0.193	1.71628e-30	MS_met	CTR	upregulated in MS_met
CCDC6	0.203028	0.271	0.223	1.58291e-28	MS_met	CTR	upregulated in MS_met
GRIK4	0.215694	0.361	0.304	5.56795e-28	MS_met	CTR	upregulated in MS_met
NAV3	0.204432	0.448	0.39	8.49824e-28	MS_met	CTR	upregulated in MS_met
AC077690.1	-0.202844	0.201	0.262	2.20513e-25	MS_met	CTR	downregulated in MS_met
CSMD1	0.310164	0.318	0.261	1.20381e-23	MS_met	CTR	upregulated in MS_met
FKBP5	-0.214375	0.491	0.535	3.79792e-23	MS_met	CTR	downregulated in MS_met
MT-ATP6	0.32239	0.924	0.9	3.99878e-20	MS_met	CTR	upregulated in MS_met
CSMD2	0.218256	0.453	0.406	3.29544e-19	MS_met	CTR	upregulated in MS_met
PTPRM	-0.229783	0.37	0.433	6.10314e-19	MS_met	CTR	downregulated in MS_met
LHFPL3	0.418048	0.258	0.215	5.59515e-18	MS_met	CTR	upregulated in MS_met
LINC01505	-0.246443	0.339	0.379	2.97692e-13	MS_met	CTR	downregulated in MS_met
CDH13	-0.210942	0.314	0.353	6.45867e-09	MS_met	CTR	downregulated in MS_met
TMEM132C	-0.211708	0.233	0.271	3.9861e-07	MS_met	CTR	downregulated in MS_met
MT-CO2	0.322866	0.932	0.933	0.33944	MS_met	CTR	NS

## Sheet: S7
Supplementary Table 7
DE analysis of metformin-treated and un-treated MS patients
gene_symbol	avg_log2FC	pct.1	pct.2	p_val_adj	group	comp_to_group	logFC_description		DGE analysis was performed using MAST within Seurat, two-sided statistical test that accounts for detection rate and zero inflation typical of single-cell RNA-seq data. P-values were adjusted for multiple comparisons using the Benjamini-Hochberg false discovery rate (FDR) method.
AARS	0.318831	0.395	0.122	0	MS_met	MS	upregulated in MS_met
AASDHPPT	0.313137	0.319	0.094	0	MS_met	MS	upregulated in MS_met
AATK	-0.516227	0.753	0.596	0	MS_met	MS	downregulated in MS_met
ABCA2	0.331094	0.907	0.709	0	MS_met	MS	upregulated in MS_met
ABCC5	-0.503015	0.34	0.292	0	MS_met	MS	downregulated in MS_met
ABHD15-AS1	0.454689	0.292	0.045	0	MS_met	MS	upregulated in MS_met
ABHD17A	-0.23092	0.382	0.234	0	MS_met	MS	downregulated in MS_met
ABL1	-0.351121	0.487	0.338	0	MS_met	MS	downregulated in MS_met
AC004690.2	-0.239515	0.287	0.223	0	MS_met	MS	downregulated in MS_met
AC005261.1	0.337275	0.439	0.15	0	MS_met	MS	upregulated in MS_met
AC009063.2	-0.411166	0.555	0.431	0	MS_met	MS	downregulated in MS_met
AC010894.3	1.01213	0.536	0.069	0	MS_met	MS	upregulated in MS_met
AC012358.3	0.603482	0.353	0.041	0	MS_met	MS	upregulated in MS_met
AC013394.1	0.507892	0.603	0.189	0	MS_met	MS	upregulated in MS_met
AC016597.1	-0.394084	0.51	0.387	0	MS_met	MS	downregulated in MS_met
AC021660.3	0.30143	0.493	0.275	0	MS_met	MS	upregulated in MS_met
AC023509.5	0.645791	0.313	0.029	0	MS_met	MS	upregulated in MS_met
AC025159.1	0.228571	0.365	0.125	0	MS_met	MS	upregulated in MS_met
AC026470.1	-0.271371	0.262	0.187	0	MS_met	MS	downregulated in MS_met
AC027644.4	-0.569675	0.278	0.256	0	MS_met	MS	downregulated in MS_met
AC063944.1	0.486917	0.434	0.114	0	MS_met	MS	upregulated in MS_met
AC087564.1	-0.22106	0.366	0.276	0	MS_met	MS	downregulated in MS_met
AC087721.2	0.346094	0.489	0.177	0	MS_met	MS	upregulated in MS_met
AC090517.4	-0.256942	0.318	0.23	0	MS_met	MS	downregulated in MS_met
AC091948.1	-0.272329	0.318	0.247	0	MS_met	MS	downregulated in MS_met
AC093879.1	0.673007	0.273	0.009	0	MS_met	MS	upregulated in MS_met
AC096711.2	-0.28109	0.261	0.205	0	MS_met	MS	downregulated in MS_met
AC097376.2	-0.290301	0.295	0.237	0	MS_met	MS	downregulated in MS_met
AC098588.1	0.375051	0.298	0.092	0	MS_met	MS	upregulated in MS_met
AC098829.1	0.436439	0.323	0.073	0	MS_met	MS	upregulated in MS_met
AC104596.1	-0.794953	0.285	0.328	0	MS_met	MS	downregulated in MS_met
AC105383.1	-0.21061	0.277	0.176	0	MS_met	MS	downregulated in MS_met
AC105402.3	-1.8651	0.829	0.943	0	MS_met	MS	downregulated in MS_met
AC118754.1	0.278223	0.458	0.167	0	MS_met	MS	upregulated in MS_met
AC124319.1	0.238161	0.439	0.142	0	MS_met	MS	upregulated in MS_met
AC139887.2	-0.55021	0.277	0.268	0	MS_met	MS	downregulated in MS_met
AC239809.3	-0.247003	0.323	0.23	0	MS_met	MS	downregulated in MS_met
ACAP3	-0.993275	0.327	0.381	0	MS_met	MS	downregulated in MS_met
ACIN1	-0.24796	0.394	0.254	0	MS_met	MS	downregulated in MS_met
ACSL1	0.495711	0.541	0.205	0	MS_met	MS	upregulated in MS_met
ACSL3	0.392273	0.52	0.2	0	MS_met	MS	upregulated in MS_met
ACTB	0.820331	0.787	0.337	0	MS_met	MS	upregulated in MS_met
ACTG1	1.34924	0.617	0.078	0	MS_met	MS	upregulated in MS_met
ACTN4	-0.464701	0.647	0.505	0	MS_met	MS	downregulated in MS_met
ACYP2	-0.363462	0.613	0.511	0	MS_met	MS	downregulated in MS_met
ADAM10	-0.309055	0.66	0.505	0	MS_met	MS	downregulated in MS_met
ADAM12	0.309346	0.337	0.132	0	MS_met	MS	upregulated in MS_met
ADAM9	0.346098	0.29	0.081	0	MS_met	MS	upregulated in MS_met
ADAMTS18	0.435893	0.396	0.094	0	MS_met	MS	upregulated in MS_met
ADARB2	-0.549752	0.713	0.61	0	MS_met	MS	downregulated in MS_met
ADCY5	-0.334246	0.485	0.352	0	MS_met	MS	downregulated in MS_met
ADD1	0.234062	0.675	0.34	0	MS_met	MS	upregulated in MS_met
ADD3	-0.403625	0.606	0.481	0	MS_met	MS	downregulated in MS_met
ADGRB3	0.477635	0.944	0.787	0	MS_met	MS	upregulated in MS_met
ADNP	-0.255388	0.511	0.348	0	MS_met	MS	downregulated in MS_met
AFDN	0.202222	0.616	0.338	0	MS_met	MS	upregulated in MS_met
AFMID	-0.203564	0.368	0.208	0	MS_met	MS	downregulated in MS_met
AGAP1	-0.400961	0.948	0.908	0	MS_met	MS	downregulated in MS_met
AGO2	-0.204226	0.635	0.416	0	MS_met	MS	downregulated in MS_met
AHCYL1	0.222378	0.379	0.15	0	MS_met	MS	upregulated in MS_met
AHSA1	0.674424	0.538	0.179	0	MS_met	MS	upregulated in MS_met
AIF1L	0.260351	0.333	0.095	0	MS_met	MS	upregulated in MS_met
AK5	-0.70543	0.757	0.746	0	MS_met	MS	downregulated in MS_met
AKAP8L	-0.430799	0.317	0.236	0	MS_met	MS	downregulated in MS_met
AKAP9	-0.498709	0.701	0.564	0	MS_met	MS	downregulated in MS_met
AL138881.1	-0.757624	0.203	0.283	0	MS_met	MS	downregulated in MS_met
AL139260.1	-0.523245	0.38	0.334	0	MS_met	MS	downregulated in MS_met
AL139294.1	0.837942	0.345	0.01	0	MS_met	MS	upregulated in MS_met
AL139317.5	0.304397	0.332	0.093	0	MS_met	MS	upregulated in MS_met
AL160254.1	0.64556	0.32	0.026	0	MS_met	MS	upregulated in MS_met
AL354809.1	-0.34733	0.285	0.211	0	MS_met	MS	downregulated in MS_met
AL359091.1	-0.424191	0.437	0.26	0	MS_met	MS	downregulated in MS_met
AL449266.1	0.257704	0.289	0.086	0	MS_met	MS	upregulated in MS_met
ALDH2	0.377159	0.251	0.051	0	MS_met	MS	upregulated in MS_met
ALDH3A2	0.663392	0.497	0.143	0	MS_met	MS	upregulated in MS_met
ALDH6A1	0.255687	0.319	0.099	0	MS_met	MS	upregulated in MS_met
ALMS1	-0.342702	0.381	0.263	0	MS_met	MS	downregulated in MS_met
ALOX12-AS1	-0.401666	0.321	0.258	0	MS_met	MS	downregulated in MS_met
AMD1	0.326393	0.709	0.37	0	MS_met	MS	upregulated in MS_met
AMER2	0.549522	0.893	0.624	0	MS_met	MS	upregulated in MS_met
AMPD3	-0.332978	0.294	0.227	0	MS_met	MS	downregulated in MS_met
ANAPC5	0.203014	0.595	0.281	0	MS_met	MS	upregulated in MS_met
ANKAR	-0.314045	0.308	0.235	0	MS_met	MS	downregulated in MS_met
ANKRD10	0.316722	0.644	0.317	0	MS_met	MS	upregulated in MS_met
ANKRD11	-0.481153	0.623	0.501	0	MS_met	MS	downregulated in MS_met
ANKRD12	-0.26103	0.849	0.701	0	MS_met	MS	downregulated in MS_met
ANKRD18A	-0.289891	0.556	0.414	0	MS_met	MS	downregulated in MS_met
ANKRD26	-0.302364	0.28	0.215	0	MS_met	MS	downregulated in MS_met
ANKRD36	-0.345308	0.515	0.347	0	MS_met	MS	downregulated in MS_met
ANKRD36C	-0.353226	0.592	0.418	0	MS_met	MS	downregulated in MS_met
ANKRD40	0.256219	0.306	0.084	0	MS_met	MS	upregulated in MS_met
ANKRD44	-0.266085	0.555	0.414	0	MS_met	MS	downregulated in MS_met
ANKUB1	1.13159	0.49	0.04	0	MS_met	MS	upregulated in MS_met
ANLN	0.442786	0.865	0.62	0	MS_met	MS	upregulated in MS_met
ANO4	-0.560181	0.589	0.512	0	MS_met	MS	downregulated in MS_met
ANP32A	-0.229972	0.379	0.253	0	MS_met	MS	downregulated in MS_met
AP000462.1	0.62295	0.28	0.02	0	MS_met	MS	upregulated in MS_met
AP002370.2	1.1194	0.433	0.019	0	MS_met	MS	upregulated in MS_met
AP002954.1	0.517022	0.25	0.014	0	MS_met	MS	upregulated in MS_met
AP003086.2	0.73057	0.373	0.052	0	MS_met	MS	upregulated in MS_met
AP3B1	-0.258819	0.539	0.387	0	MS_met	MS	downregulated in MS_met
AP3D1	-0.307828	0.261	0.186	0	MS_met	MS	downregulated in MS_met
APBB2	-0.276898	0.864	0.747	0	MS_met	MS	downregulated in MS_met
APIP	0.226375	0.321	0.097	0	MS_met	MS	upregulated in MS_met
APLP1	0.769236	0.887	0.599	0	MS_met	MS	upregulated in MS_met
APLP2	0.359885	0.35	0.1	0	MS_met	MS	upregulated in MS_met
APOD	1.4818	0.769	0.16	0	MS_met	MS	upregulated in MS_met
APOLD1	-0.205275	0.464	0.332	0	MS_met	MS	downregulated in MS_met
APOO	0.807508	0.429	0.055	0	MS_met	MS	upregulated in MS_met
APP	0.286738	0.924	0.721	0	MS_met	MS	upregulated in MS_met
APPL1	0.210427	0.337	0.121	0	MS_met	MS	upregulated in MS_met
ARAP2	-0.222836	0.914	0.819	0	MS_met	MS	downregulated in MS_met
ARFGAP2	0.201716	0.251	0.065	0	MS_met	MS	upregulated in MS_met
ARFGEF3	-0.309082	0.82	0.65	0	MS_met	MS	downregulated in MS_met
ARGLU1	0.417262	0.849	0.478	0	MS_met	MS	upregulated in MS_met
ARHGAP12	0.211262	0.285	0.113	0	MS_met	MS	upregulated in MS_met
ARHGAP35	-0.445859	0.429	0.34	0	MS_met	MS	downregulated in MS_met
ARHGEF7	0.480776	0.812	0.462	0	MS_met	MS	upregulated in MS_met
ARID1A	-0.371705	0.507	0.373	0	MS_met	MS	downregulated in MS_met
ARID5B	0.34793	0.564	0.265	0	MS_met	MS	upregulated in MS_met
ARL17B	-1.4165	0.179	0.303	0	MS_met	MS	downregulated in MS_met
ARL6IP5	0.422456	0.49	0.16	0	MS_met	MS	upregulated in MS_met
ARL8A	0.354771	0.493	0.164	0	MS_met	MS	upregulated in MS_met
ARMH3	-0.272739	0.333	0.242	0	MS_met	MS	downregulated in MS_met
ARMH4	-0.525419	0.381	0.316	0	MS_met	MS	downregulated in MS_met
ARNT2	0.302791	0.489	0.212	0	MS_met	MS	upregulated in MS_met
ARPP19	0.228764	0.483	0.189	0	MS_met	MS	upregulated in MS_met
ARRDC3	0.398581	0.479	0.175	0	MS_met	MS	upregulated in MS_met
ART3	0.519207	0.291	0.056	0	MS_met	MS	upregulated in MS_met
ASAH1	0.301494	0.283	0.071	0	MS_met	MS	upregulated in MS_met
ASH1L	-0.276622	0.773	0.59	0	MS_met	MS	downregulated in MS_met
ASNS	0.569512	0.264	0.037	0	MS_met	MS	upregulated in MS_met
ASPA	-0.461948	0.621	0.479	0	MS_met	MS	downregulated in MS_met
ATE1	0.203463	0.615	0.353	0	MS_met	MS	upregulated in MS_met
ATF4	0.526671	0.377	0.074	0	MS_met	MS	upregulated in MS_met
ATG2B	0.227288	0.427	0.156	0	MS_met	MS	upregulated in MS_met
ATG4B	0.508163	0.533	0.179	0	MS_met	MS	upregulated in MS_met
ATOX1	0.252936	0.261	0.071	0	MS_met	MS	upregulated in MS_met
ATP10B	-0.42684	0.641	0.542	0	MS_met	MS	downregulated in MS_met
ATP1A1	0.503424	0.411	0.104	0	MS_met	MS	upregulated in MS_met
ATP1B1	0.610858	0.827	0.503	0	MS_met	MS	upregulated in MS_met
ATP1B3	0.240416	0.287	0.099	0	MS_met	MS	upregulated in MS_met
ATP2B4	0.331451	0.447	0.189	0	MS_met	MS	upregulated in MS_met
ATP2C1	0.240303	0.61	0.332	0	MS_met	MS	upregulated in MS_met
ATP5F1B	0.405908	0.292	0.049	0	MS_met	MS	upregulated in MS_met
ATP5F1E	0.530419	0.296	0.041	0	MS_met	MS	upregulated in MS_met
ATP5MC2	0.403723	0.387	0.1	0	MS_met	MS	upregulated in MS_met
ATP5ME	0.279265	0.312	0.082	0	MS_met	MS	upregulated in MS_met
ATP6AP1	0.360705	0.351	0.09	0	MS_met	MS	upregulated in MS_met
ATP6AP2	0.459277	0.303	0.043	0	MS_met	MS	upregulated in MS_met
ATP6V0B	0.303528	0.431	0.154	0	MS_met	MS	upregulated in MS_met
ATP6V0E1	0.275855	0.319	0.091	0	MS_met	MS	upregulated in MS_met
ATP9B	-0.207705	0.568	0.396	0	MS_met	MS	downregulated in MS_met
ATRX	-0.339695	0.729	0.57	0	MS_met	MS	downregulated in MS_met
ATXN1	-0.56244	0.837	0.729	0	MS_met	MS	downregulated in MS_met
ATXN2	-0.276827	0.652	0.48	0	MS_met	MS	downregulated in MS_met
ATXN7L1	-0.383061	0.307	0.257	0	MS_met	MS	downregulated in MS_met
AZIN1	0.397894	0.336	0.088	0	MS_met	MS	upregulated in MS_met
B2M	1.31817	0.675	0.093	0	MS_met	MS	upregulated in MS_met
B4GALT5	0.232566	0.337	0.138	0	MS_met	MS	upregulated in MS_met
BABAM2	-0.256168	0.304	0.226	0	MS_met	MS	downregulated in MS_met
BACE1	0.242338	0.535	0.259	0	MS_met	MS	upregulated in MS_met
BAG3	0.464396	0.346	0.148	0	MS_met	MS	upregulated in MS_met
BAIAP2L2	0.561927	0.302	0.036	0	MS_met	MS	upregulated in MS_met
BARD1	0.545557	0.306	0.061	0	MS_met	MS	upregulated in MS_met
BAZ1B	-0.420208	0.364	0.267	0	MS_met	MS	downregulated in MS_met
BAZ2B	-0.549808	0.833	0.767	0	MS_met	MS	downregulated in MS_met
BBS9	-0.297735	0.609	0.486	0	MS_met	MS	downregulated in MS_met
BCAS1	-0.305228	0.815	0.674	0	MS_met	MS	downregulated in MS_met
BCAS3	-0.343841	0.764	0.667	0	MS_met	MS	downregulated in MS_met
BCL2	-0.994327	0.439	0.467	0	MS_met	MS	downregulated in MS_met
BCL6	0.5134	0.44	0.148	0	MS_met	MS	upregulated in MS_met
BCO2	0.292677	0.31	0.116	0	MS_met	MS	upregulated in MS_met
BDP1	-0.398203	0.443	0.326	0	MS_met	MS	downregulated in MS_met
BEST1	0.371918	0.301	0.059	0	MS_met	MS	upregulated in MS_met
BEX2	0.51339	0.25	0.017	0	MS_met	MS	upregulated in MS_met
BEX3	0.592907	0.326	0.034	0	MS_met	MS	upregulated in MS_met
BEX4	0.636338	0.363	0.046	0	MS_met	MS	upregulated in MS_met
BHLHE41	0.525722	0.412	0.105	0	MS_met	MS	upregulated in MS_met
BICRAL	-0.356626	0.456	0.333	0	MS_met	MS	downregulated in MS_met
BNIP3	0.299347	0.303	0.086	0	MS_met	MS	upregulated in MS_met
BNIP3L	0.364024	0.603	0.289	0	MS_met	MS	upregulated in MS_met
BOD1L1	-0.441948	0.534	0.386	0	MS_met	MS	downregulated in MS_met
BPTF	-0.620146	0.811	0.719	0	MS_met	MS	downregulated in MS_met
BRD4	-0.364313	0.375	0.273	0	MS_met	MS	downregulated in MS_met
BSG	-0.312324	0.261	0.182	0	MS_met	MS	downregulated in MS_met
BTF3	0.565547	0.269	0.014	0	MS_met	MS	upregulated in MS_met
BUB3	0.255988	0.265	0.08	0	MS_met	MS	upregulated in MS_met
C11orf49	-0.380069	0.311	0.249	0	MS_met	MS	downregulated in MS_met
C11orf58	0.23059	0.433	0.165	0	MS_met	MS	upregulated in MS_met
C1GALT1	0.329073	0.585	0.257	0	MS_met	MS	upregulated in MS_met
C1orf122	0.449697	0.327	0.069	0	MS_met	MS	upregulated in MS_met
C1orf43	0.23954	0.317	0.105	0	MS_met	MS	upregulated in MS_met
C1orf52	0.273526	0.331	0.095	0	MS_met	MS	upregulated in MS_met
C2orf88	0.348664	0.298	0.081	0	MS_met	MS	upregulated in MS_met
C4orf48	0.332474	0.438	0.163	0	MS_met	MS	upregulated in MS_met
C6orf62	-0.227728	0.294	0.188	0	MS_met	MS	downregulated in MS_met
CA2	0.237474	0.521	0.265	0	MS_met	MS	upregulated in MS_met
CACNA2D1	-0.320072	0.741	0.621	0	MS_met	MS	downregulated in MS_met
CACYBP	0.757375	0.504	0.152	0	MS_met	MS	upregulated in MS_met
CADM1	-0.202279	0.887	0.744	0	MS_met	MS	downregulated in MS_met
CADM2	-1.24632	0.723	0.878	0	MS_met	MS	downregulated in MS_met
CADM4	0.225577	0.453	0.16	0	MS_met	MS	upregulated in MS_met
CALD1	-0.24212	0.639	0.444	0	MS_met	MS	downregulated in MS_met
CALM1	0.571386	0.821	0.431	0	MS_met	MS	upregulated in MS_met
CALN1	-0.735692	0.363	0.379	0	MS_met	MS	downregulated in MS_met
CALR	0.457949	0.31	0.058	0	MS_met	MS	upregulated in MS_met
CAMK2D	0.311671	0.534	0.295	0	MS_met	MS	upregulated in MS_met
CAMK2N1	0.455747	0.709	0.312	0	MS_met	MS	upregulated in MS_met
CAND1	0.219046	0.353	0.117	0	MS_met	MS	upregulated in MS_met
CANX	0.216921	0.515	0.214	0	MS_met	MS	upregulated in MS_met
CAPN7	0.314302	0.484	0.184	0	MS_met	MS	upregulated in MS_met
CAPZB	-0.425573	0.467	0.35	0	MS_met	MS	downregulated in MS_met
CARHSP1	0.254185	0.29	0.081	0	MS_met	MS	upregulated in MS_met
CARNS1	-0.390765	0.462	0.343	0	MS_met	MS	downregulated in MS_met
CARS	0.372446	0.412	0.148	0	MS_met	MS	upregulated in MS_met
CASC4	-0.350131	0.586	0.419	0	MS_met	MS	downregulated in MS_met
CASD1	0.361669	0.5	0.179	0	MS_met	MS	upregulated in MS_met
CAST	0.215051	0.46	0.214	0	MS_met	MS	upregulated in MS_met
CASTOR3	-0.526164	0.564	0.436	0	MS_met	MS	downregulated in MS_met
CBR1	0.925083	0.648	0.167	0	MS_met	MS	upregulated in MS_met
CCAR1	-0.251756	0.385	0.239	0	MS_met	MS	downregulated in MS_met
CCDC200	-1.02362	0.3	0.358	0	MS_met	MS	downregulated in MS_met
CCDC59	0.369579	0.386	0.166	0	MS_met	MS	upregulated in MS_met
CCDC6	0.256411	0.271	0.097	0	MS_met	MS	upregulated in MS_met
CCDC66	0.205854	0.466	0.182	0	MS_met	MS	upregulated in MS_met
CCDC7	-0.341606	0.323	0.255	0	MS_met	MS	downregulated in MS_met
CCDC82	0.214833	0.465	0.178	0	MS_met	MS	upregulated in MS_met
CCDC88A	-0.561828	0.95	0.92	0	MS_met	MS	downregulated in MS_met
CCDC92	-0.248798	0.327	0.216	0	MS_met	MS	downregulated in MS_met
CCNI	0.728242	0.563	0.15	0	MS_met	MS	upregulated in MS_met
CCNL1	0.243584	0.418	0.128	0	MS_met	MS	upregulated in MS_met
CCT3	0.474926	0.489	0.173	0	MS_met	MS	upregulated in MS_met
CCT4	0.60342	0.561	0.203	0	MS_met	MS	upregulated in MS_met
CCT5	0.479685	0.394	0.107	0	MS_met	MS	upregulated in MS_met
CCT6A	0.307109	0.28	0.077	0	MS_met	MS	upregulated in MS_met
CD164	0.530638	0.453	0.111	0	MS_met	MS	upregulated in MS_met
CD22	-0.455118	0.741	0.612	0	MS_met	MS	downregulated in MS_met
CD46	0.514748	0.573	0.183	0	MS_met	MS	upregulated in MS_met
CD47	0.621803	0.695	0.265	0	MS_met	MS	upregulated in MS_met
CD55	0.341196	0.486	0.206	0	MS_met	MS	upregulated in MS_met
CD63	0.644583	0.377	0.048	0	MS_met	MS	upregulated in MS_met
CD81	1.05757	0.609	0.121	0	MS_met	MS	upregulated in MS_met
CD9	1.23221	0.66	0.103	0	MS_met	MS	upregulated in MS_met
CDH12	0.675006	0.311	0.031	0	MS_met	MS	upregulated in MS_met
CDH13	0.444868	0.314	0.082	0	MS_met	MS	upregulated in MS_met
CDH19	0.522218	0.667	0.304	0	MS_met	MS	upregulated in MS_met
CDH2	-0.24372	0.267	0.206	0	MS_met	MS	downregulated in MS_met
CDH20	-0.472003	0.866	0.776	0	MS_met	MS	downregulated in MS_met
CDK17	0.239891	0.699	0.369	0	MS_met	MS	upregulated in MS_met
CDK5RAP2	-0.258756	0.503	0.347	0	MS_met	MS	downregulated in MS_met
CDK5RAP3	0.22666	0.255	0.062	0	MS_met	MS	upregulated in MS_met
CDK6	-0.39688	0.459	0.382	0	MS_met	MS	downregulated in MS_met
CDK8	-0.233207	0.263	0.192	0	MS_met	MS	downregulated in MS_met
CDKL1	-0.364493	0.603	0.474	0	MS_met	MS	downregulated in MS_met
CDKN1B	0.638808	0.389	0.058	0	MS_met	MS	upregulated in MS_met
CDKN1C	0.469386	0.594	0.264	0	MS_met	MS	upregulated in MS_met
CELF1	-0.34019	0.355	0.256	0	MS_met	MS	downregulated in MS_met
CENPC	0.23344	0.446	0.179	0	MS_met	MS	upregulated in MS_met
CEP170	-0.228604	0.741	0.566	0	MS_met	MS	downregulated in MS_met
CEP290	-0.393273	0.461	0.348	0	MS_met	MS	downregulated in MS_met
CEP350	-0.294175	0.59	0.432	0	MS_met	MS	downregulated in MS_met
CEP97	-0.271317	0.481	0.304	0	MS_met	MS	downregulated in MS_met
CERCAM	-0.365965	0.797	0.634	0	MS_met	MS	downregulated in MS_met
CERS2	0.479445	0.426	0.108	0	MS_met	MS	upregulated in MS_met
CERS4	-0.252899	0.534	0.334	0	MS_met	MS	downregulated in MS_met
CERS6	0.851004	0.325	0.057	0	MS_met	MS	upregulated in MS_met
CES4A	0.291876	0.252	0.054	0	MS_met	MS	upregulated in MS_met
CFL1	0.620107	0.455	0.103	0	MS_met	MS	upregulated in MS_met
CFL2	0.478385	0.387	0.085	0	MS_met	MS	upregulated in MS_met
CHADL	-0.261798	0.418	0.273	0	MS_met	MS	downregulated in MS_met
CHCHD2	0.563781	0.307	0.032	0	MS_met	MS	upregulated in MS_met
CHCHD3	0.215784	0.552	0.271	0	MS_met	MS	upregulated in MS_met
CHD7	-0.609227	0.484	0.436	0	MS_met	MS	downregulated in MS_met
CHKA	-0.371863	0.605	0.473	0	MS_met	MS	downregulated in MS_met
CHORDC1	0.825663	0.687	0.353	0	MS_met	MS	upregulated in MS_met
CHRM5	1.01633	0.287	0.007	0	MS_met	MS	upregulated in MS_met
CIAO2B	0.393075	0.262	0.042	0	MS_met	MS	upregulated in MS_met
CIRBP	-0.476437	0.503	0.283	0	MS_met	MS	downregulated in MS_met
CKB	1.01492	0.718	0.238	0	MS_met	MS	upregulated in MS_met
CKMT2-AS1	-0.326309	0.274	0.22	0	MS_met	MS	downregulated in MS_met
CLASRP	-0.566172	0.364	0.322	0	MS_met	MS	downregulated in MS_met
CLEC16A	-0.318364	0.415	0.309	0	MS_met	MS	downregulated in MS_met
CLIC4	0.458217	0.717	0.353	0	MS_met	MS	upregulated in MS_met
CLIP2	-0.661249	0.665	0.578	0	MS_met	MS	downregulated in MS_met
CLIP4	0.474862	0.724	0.355	0	MS_met	MS	upregulated in MS_met
CLK1	0.248894	0.756	0.434	0	MS_met	MS	upregulated in MS_met
CLOCK	0.3576	0.429	0.158	0	MS_met	MS	upregulated in MS_met
CLTA	0.21678	0.407	0.136	0	MS_met	MS	upregulated in MS_met
CLTC	0.315485	0.539	0.218	0	MS_met	MS	upregulated in MS_met
CLU	0.640584	0.631	0.262	0	MS_met	MS	upregulated in MS_met
CMTM4	-0.330494	0.295	0.227	0	MS_met	MS	downregulated in MS_met
CMTM5	0.322401	0.296	0.058	0	MS_met	MS	upregulated in MS_met
CNBP	0.453348	0.384	0.091	0	MS_met	MS	upregulated in MS_met
CNDP1	0.426915	0.606	0.337	0	MS_met	MS	upregulated in MS_met
CNDP2	0.449618	0.38	0.084	0	MS_met	MS	upregulated in MS_met
CNKSR3	-0.494586	0.401	0.349	0	MS_met	MS	downregulated in MS_met
CNOT1	0.216979	0.373	0.128	0	MS_met	MS	upregulated in MS_met
CNP	0.947638	0.891	0.575	0	MS_met	MS	upregulated in MS_met
CNTN3	0.227984	0.26	0.097	0	MS_met	MS	upregulated in MS_met
CNTNAP4	-0.550755	0.695	0.681	0	MS_met	MS	downregulated in MS_met
COL18A1	0.20023	0.535	0.301	0	MS_met	MS	upregulated in MS_met
COL19A1	-0.929444	0.178	0.279	0	MS_met	MS	downregulated in MS_met
COL4A5	-0.335268	0.698	0.577	0	MS_met	MS	downregulated in MS_met
COLGALT2	-0.351045	0.736	0.591	0	MS_met	MS	downregulated in MS_met
COMMD1	-0.281343	0.38	0.283	0	MS_met	MS	downregulated in MS_met
COMMD10	-0.432298	0.376	0.317	0	MS_met	MS	downregulated in MS_met
COMT	0.506412	0.437	0.098	0	MS_met	MS	upregulated in MS_met
COP1	-0.230215	0.456	0.322	0	MS_met	MS	downregulated in MS_met
COPA	0.370513	0.694	0.354	0	MS_met	MS	upregulated in MS_met
COPB2	0.250769	0.288	0.089	0	MS_met	MS	upregulated in MS_met
COPS2	0.28946	0.332	0.099	0	MS_met	MS	upregulated in MS_met
CORO1C	0.210883	0.426	0.163	0	MS_met	MS	upregulated in MS_met
COX19	-0.368138	0.273	0.227	0	MS_met	MS	downregulated in MS_met
COX4I1	0.41058	0.275	0.046	0	MS_met	MS	upregulated in MS_met
CPB2-AS1	-0.350008	0.372	0.31	0	MS_met	MS	downregulated in MS_met
CPEB3	-0.603258	0.336	0.334	0	MS_met	MS	downregulated in MS_met
CPLANE1	-0.334026	0.351	0.253	0	MS_met	MS	downregulated in MS_met
CPM	-0.271858	0.52	0.38	0	MS_met	MS	downregulated in MS_met
CPQ	-0.233616	0.691	0.525	0	MS_met	MS	downregulated in MS_met
CPSF6	0.356457	0.569	0.217	0	MS_met	MS	upregulated in MS_met
CRADD	-0.388264	0.515	0.465	0	MS_met	MS	downregulated in MS_met
CRBN	0.217139	0.438	0.18	0	MS_met	MS	upregulated in MS_met
CREB5	-0.344753	0.721	0.622	0	MS_met	MS	downregulated in MS_met
CREBBP	-0.241833	0.629	0.431	0	MS_met	MS	downregulated in MS_met
CREBRF	0.288414	0.633	0.318	0	MS_met	MS	upregulated in MS_met
CREBZF	0.310014	0.336	0.079	0	MS_met	MS	upregulated in MS_met
CRLF3	0.592545	0.413	0.077	0	MS_met	MS	upregulated in MS_met
CRTC3	0.28789	0.682	0.352	0	MS_met	MS	upregulated in MS_met
CRYAB	2.82633	0.896	0.304	0	MS_met	MS	upregulated in MS_met
CRYBG3	-0.595422	0.338	0.317	0	MS_met	MS	downregulated in MS_met
CSDE1	0.292253	0.502	0.195	0	MS_met	MS	upregulated in MS_met
CSE1L	0.257182	0.322	0.09	0	MS_met	MS	upregulated in MS_met
CSGALNACT2	0.229796	0.325	0.117	0	MS_met	MS	upregulated in MS_met
CSMD1	-0.619811	0.318	0.472	0	MS_met	MS	downregulated in MS_met
CSMD2	0.238519	0.453	0.213	0	MS_met	MS	upregulated in MS_met
CSRP1	0.685549	0.663	0.255	0	MS_met	MS	upregulated in MS_met
CTBP2	-0.503835	0.383	0.325	0	MS_met	MS	downregulated in MS_met
CTIF	-0.289305	0.462	0.318	0	MS_met	MS	downregulated in MS_met
CTNNA1	0.242734	0.735	0.414	0	MS_met	MS	upregulated in MS_met
CTNNB1	0.25567	0.394	0.141	0	MS_met	MS	upregulated in MS_met
CTNND2	-0.388166	0.532	0.488	0	MS_met	MS	downregulated in MS_met
CTSF	0.451426	0.369	0.09	0	MS_met	MS	upregulated in MS_met
CTTN	0.306661	0.581	0.251	0	MS_met	MS	upregulated in MS_met
CUEDC1	-0.275584	0.448	0.308	0	MS_met	MS	downregulated in MS_met
CUL3	0.284971	0.538	0.236	0	MS_met	MS	upregulated in MS_met
CUX1	-0.444778	0.575	0.462	0	MS_met	MS	downregulated in MS_met
CYLD	0.363525	0.535	0.225	0	MS_met	MS	upregulated in MS_met
CYP20A1	-0.20967	0.324	0.217	0	MS_met	MS	downregulated in MS_met
CYP2J2	0.218195	0.384	0.131	0	MS_met	MS	upregulated in MS_met
CYP7B1	0.339503	0.502	0.246	0	MS_met	MS	upregulated in MS_met
DAAM2	-0.748978	0.71	0.677	0	MS_met	MS	downregulated in MS_met
DACT3	0.220314	0.305	0.09	0	MS_met	MS	upregulated in MS_met
DAD1	0.46012	0.285	0.038	0	MS_met	MS	upregulated in MS_met
DAPK2	-0.385688	0.42	0.29	0	MS_met	MS	downregulated in MS_met
DAZAP2	0.335015	0.374	0.105	0	MS_met	MS	upregulated in MS_met
DBI	0.655089	0.321	0.023	0	MS_met	MS	upregulated in MS_met
DCUN1D1	-0.20825	0.449	0.3	0	MS_met	MS	downregulated in MS_met
DDIT4	0.654511	0.324	0.056	0	MS_met	MS	upregulated in MS_met
DDR1	0.330836	0.523	0.198	0	MS_met	MS	upregulated in MS_met
DDRGK1	0.564216	0.312	0.033	0	MS_met	MS	upregulated in MS_met
DDX1	0.266367	0.278	0.072	0	MS_met	MS	upregulated in MS_met
DDX18	0.233185	0.318	0.091	0	MS_met	MS	upregulated in MS_met
DDX3X	0.248705	0.35	0.102	0	MS_met	MS	upregulated in MS_met
DDX3Y	0.367648	0.299	0.107	0	MS_met	MS	upregulated in MS_met
DDX46	-0.261328	0.406	0.266	0	MS_met	MS	downregulated in MS_met
DDX5	0.794519	0.763	0.308	0	MS_met	MS	upregulated in MS_met
DDX6	0.287473	0.623	0.291	0	MS_met	MS	upregulated in MS_met
DEK	0.326192	0.452	0.154	0	MS_met	MS	upregulated in MS_met
DENND1A	-0.242365	0.569	0.414	0	MS_met	MS	downregulated in MS_met
DEPTOR	-0.460692	0.459	0.375	0	MS_met	MS	downregulated in MS_met
DHCR24	0.698749	0.61	0.254	0	MS_met	MS	upregulated in MS_met
DHCR7	0.480512	0.283	0.051	0	MS_met	MS	upregulated in MS_met
DHFR	-1.28608	0.589	0.687	0	MS_met	MS	downregulated in MS_met
DHX15	0.277384	0.461	0.164	0	MS_met	MS	upregulated in MS_met
DHX9	0.343362	0.441	0.144	0	MS_met	MS	upregulated in MS_met
DIP2B	-0.242154	0.896	0.792	0	MS_met	MS	downregulated in MS_met
DIS3L2	-0.23973	0.559	0.393	0	MS_met	MS	downregulated in MS_met
DLC1	-0.607145	0.707	0.671	0	MS_met	MS	downregulated in MS_met
DNAH17	0.337647	0.342	0.097	0	MS_met	MS	upregulated in MS_met
DNAJA1	1.19229	0.671	0.21	0	MS_met	MS	upregulated in MS_met
DNAJA4	0.360458	0.41	0.192	0	MS_met	MS	upregulated in MS_met
DNAJB1	0.286371	0.635	0.429	0	MS_met	MS	upregulated in MS_met
DNAJB2	-0.430862	0.733	0.598	0	MS_met	MS	downregulated in MS_met
DNAJB6	0.397725	0.677	0.349	0	MS_met	MS	upregulated in MS_met
DNER	0.230599	0.693	0.365	0	MS_met	MS	upregulated in MS_met
DNHD1	0.222825	0.348	0.123	0	MS_met	MS	upregulated in MS_met
DNM2	-0.305201	0.544	0.379	0	MS_met	MS	downregulated in MS_met
DNMT3A	-0.446865	0.413	0.325	0	MS_met	MS	downregulated in MS_met
DOCK3	-0.541194	0.74	0.688	0	MS_met	MS	downregulated in MS_met
DOCK4	-0.493224	0.845	0.784	0	MS_met	MS	downregulated in MS_met
DOCK5	-0.756079	0.856	0.827	0	MS_met	MS	downregulated in MS_met
DOCK7	0.230296	0.267	0.104	0	MS_met	MS	upregulated in MS_met
DPP6	0.225805	0.675	0.438	0	MS_met	MS	upregulated in MS_met
DPYD-AS1	0.734273	0.301	0.018	0	MS_met	MS	upregulated in MS_met
DPYSL2	0.334844	0.876	0.591	0	MS_met	MS	upregulated in MS_met
DSCAML1	-0.324808	0.82	0.695	0	MS_met	MS	downregulated in MS_met
DSEL	0.262977	0.419	0.151	0	MS_met	MS	upregulated in MS_met
DST	-0.582436	0.973	0.97	0	MS_met	MS	downregulated in MS_met
DSTN	0.495266	0.345	0.064	0	MS_met	MS	upregulated in MS_met
DYNC1I2	0.394755	0.607	0.253	0	MS_met	MS	upregulated in MS_met
DYNLL1	0.624857	0.575	0.182	0	MS_met	MS	upregulated in MS_met
DYRK1A	0.379683	0.658	0.34	0	MS_met	MS	upregulated in MS_met
EEF1A1	1.70501	0.694	0.058	0	MS_met	MS	upregulated in MS_met
EEF1D	-0.408952	0.407	0.302	0	MS_met	MS	downregulated in MS_met
EEF2	0.854124	0.575	0.118	0	MS_met	MS	upregulated in MS_met
EEPD1	0.24186	0.497	0.262	0	MS_met	MS	upregulated in MS_met
EFCAB2	-0.563049	0.3	0.293	0	MS_met	MS	downregulated in MS_met
EFCAB7	0.248671	0.295	0.114	0	MS_met	MS	upregulated in MS_met
EFHD1	-0.580813	0.704	0.591	0	MS_met	MS	downregulated in MS_met
EFNA1	0.252281	0.313	0.085	0	MS_met	MS	upregulated in MS_met
EHBP1	-0.296182	0.466	0.351	0	MS_met	MS	downregulated in MS_met
EHMT1	-0.254665	0.553	0.372	0	MS_met	MS	downregulated in MS_met
EID1	0.645165	0.422	0.077	0	MS_met	MS	upregulated in MS_met
EIF1	1.25567	0.804	0.276	0	MS_met	MS	upregulated in MS_met
EIF1AX	0.286956	0.407	0.141	0	MS_met	MS	upregulated in MS_met
EIF1B	0.601791	0.311	0.029	0	MS_met	MS	upregulated in MS_met
EIF2S2	0.513078	0.399	0.095	0	MS_met	MS	upregulated in MS_met
EIF3E	0.236707	0.421	0.165	0	MS_met	MS	upregulated in MS_met
EIF4A2	0.807218	0.517	0.089	0	MS_met	MS	upregulated in MS_met
EIF4B	0.201659	0.279	0.09	0	MS_met	MS	upregulated in MS_met
EIF4G2	0.425718	0.45	0.126	0	MS_met	MS	upregulated in MS_met
EIF4G3	-0.307665	0.773	0.657	0	MS_met	MS	downregulated in MS_met
EIF4H	0.544893	0.376	0.058	0	MS_met	MS	upregulated in MS_met
EIF5	1.02037	0.685	0.207	0	MS_met	MS	upregulated in MS_met
EIF5B	-0.333283	0.265	0.188	0	MS_met	MS	downregulated in MS_met
ELAVL1	-0.253698	0.255	0.178	0	MS_met	MS	downregulated in MS_met
ELAVL3	-0.505766	0.749	0.621	0	MS_met	MS	downregulated in MS_met
ELF2	0.259321	0.844	0.59	0	MS_met	MS	upregulated in MS_met
ELMO1-AS1	0.682797	0.345	0.041	0	MS_met	MS	upregulated in MS_met
ELMO1	-0.405944	0.948	0.915	0	MS_met	MS	downregulated in MS_met
ELOVL1	0.422069	0.441	0.152	0	MS_met	MS	upregulated in MS_met
ELOVL5	0.631884	0.634	0.285	0	MS_met	MS	upregulated in MS_met
ELP2	0.31856	0.505	0.203	0	MS_met	MS	upregulated in MS_met
ELP4	-0.315753	0.32	0.25	0	MS_met	MS	downregulated in MS_met
EMC10	0.498138	0.501	0.14	0	MS_met	MS	upregulated in MS_met
EMC2	0.323924	0.532	0.199	0	MS_met	MS	upregulated in MS_met
EML1	-0.23334	0.326	0.232	0	MS_met	MS	downregulated in MS_met
EML2	-0.482585	0.464	0.357	0	MS_met	MS	downregulated in MS_met
ENAH	0.201342	0.584	0.294	0	MS_met	MS	upregulated in MS_met
ENDOD1	0.325762	0.462	0.182	0	MS_met	MS	upregulated in MS_met
ENO1	0.33193	0.26	0.052	0	MS_met	MS	upregulated in MS_met
ENO4	0.829391	0.375	0.024	0	MS_met	MS	upregulated in MS_met
ENOX1	-0.468003	0.818	0.752	0	MS_met	MS	downregulated in MS_met
ENPP2	0.420315	0.901	0.714	0	MS_met	MS	upregulated in MS_met
EPB41L2	-0.439814	0.74	0.649	0	MS_met	MS	downregulated in MS_met
EPB41L3	0.308167	0.443	0.164	0	MS_met	MS	upregulated in MS_met
EPC2	-0.271032	0.412	0.286	0	MS_met	MS	downregulated in MS_met
EPCAM-DT	-1.11845	0.532	0.525	0	MS_met	MS	downregulated in MS_met
EPHB2	-0.23099	0.287	0.212	0	MS_met	MS	downregulated in MS_met
EPM2AIP1	0.252936	0.419	0.159	0	MS_met	MS	upregulated in MS_met
EPRS	0.300996	0.413	0.143	0	MS_met	MS	upregulated in MS_met
ERBB3	0.211348	0.416	0.156	0	MS_met	MS	upregulated in MS_met
ERCC6L2	-0.348398	0.477	0.333	0	MS_met	MS	downregulated in MS_met
ERGIC2	0.213414	0.319	0.108	0	MS_met	MS	upregulated in MS_met
ERI3	-0.254258	0.407	0.271	0	MS_met	MS	downregulated in MS_met
ERMN	1.02667	0.768	0.318	0	MS_met	MS	upregulated in MS_met
EVA1C	-0.254616	0.466	0.34	0	MS_met	MS	downregulated in MS_met
EVI5	-0.266229	0.499	0.361	0	MS_met	MS	downregulated in MS_met
EVL	-0.204758	0.344	0.243	0	MS_met	MS	downregulated in MS_met
EXOC6B	-0.309792	0.853	0.757	0	MS_met	MS	downregulated in MS_met
EYA3	-0.272253	0.275	0.206	0	MS_met	MS	downregulated in MS_met
FADS1	0.482371	0.331	0.068	0	MS_met	MS	upregulated in MS_met
FAF1	-0.27995	0.812	0.663	0	MS_met	MS	downregulated in MS_met
FAM102A	0.238723	0.685	0.332	0	MS_met	MS	upregulated in MS_met
FAM120B	-0.236207	0.547	0.373	0	MS_met	MS	downregulated in MS_met
FAM124A	0.336571	0.77	0.459	0	MS_met	MS	upregulated in MS_met
FAM157C	-0.218037	0.266	0.177	0	MS_met	MS	downregulated in MS_met
FAM193A	-0.281592	0.444	0.296	0	MS_met	MS	downregulated in MS_met
FAM193B	-0.258151	0.308	0.201	0	MS_met	MS	downregulated in MS_met
FAM19A5	-0.430462	0.316	0.253	0	MS_met	MS	downregulated in MS_met
FAM214A	-0.279568	0.389	0.277	0	MS_met	MS	downregulated in MS_met
FAM221A	0.505389	0.354	0.084	0	MS_met	MS	upregulated in MS_met
FAM222A	-0.275239	0.419	0.287	0	MS_met	MS	downregulated in MS_met
FAM222B	-0.610346	0.279	0.284	0	MS_met	MS	downregulated in MS_met
FARP2	-0.269725	0.385	0.248	0	MS_met	MS	downregulated in MS_met
FARS2	-0.26848	0.326	0.262	0	MS_met	MS	downregulated in MS_met
FASN	0.3481	0.278	0.059	0	MS_met	MS	upregulated in MS_met
FAU	0.782839	0.366	0.024	0	MS_met	MS	upregulated in MS_met
FBXL20	-0.243269	0.385	0.259	0	MS_met	MS	downregulated in MS_met
FBXL3	0.261294	0.371	0.118	0	MS_met	MS	upregulated in MS_met
FBXL7	-0.473319	0.744	0.689	0	MS_met	MS	downregulated in MS_met
FBXO32	-0.285147	0.538	0.387	0	MS_met	MS	downregulated in MS_met
FBXO7	0.281598	0.528	0.2	0	MS_met	MS	upregulated in MS_met
FBXW4	-0.254507	0.276	0.203	0	MS_met	MS	downregulated in MS_met
FCHO2	0.203245	0.402	0.16	0	MS_met	MS	upregulated in MS_met
FDFT1	0.639618	0.703	0.351	0	MS_met	MS	upregulated in MS_met
FDPS	0.670306	0.408	0.076	0	MS_met	MS	upregulated in MS_met
FEZ1	0.909251	0.776	0.324	0	MS_met	MS	upregulated in MS_met
FEZ2	0.280419	0.414	0.138	0	MS_met	MS	upregulated in MS_met
FGD4	-0.258581	0.341	0.256	0	MS_met	MS	downregulated in MS_met
FIGN	-0.29804	0.411	0.324	0	MS_met	MS	downregulated in MS_met
FIS1	0.787427	0.484	0.084	0	MS_met	MS	upregulated in MS_met
FKBP4	0.575228	0.511	0.195	0	MS_met	MS	upregulated in MS_met
FKBP5	-0.7062	0.491	0.443	0	MS_met	MS	downregulated in MS_met
FKBP8	-0.253096	0.332	0.217	0	MS_met	MS	downregulated in MS_met
FNBP1	-0.250999	0.777	0.612	0	MS_met	MS	downregulated in MS_met
FNIP2	-0.285219	0.497	0.355	0	MS_met	MS	downregulated in MS_met
FNTA	0.26959	0.267	0.063	0	MS_met	MS	upregulated in MS_met
FOLH1	-0.260588	0.675	0.51	0	MS_met	MS	downregulated in MS_met
FOS	1.29723	0.403	0.046	0	MS_met	MS	upregulated in MS_met
FOXO1	0.218616	0.605	0.346	0	MS_met	MS	upregulated in MS_met
FOXO3	-0.445248	0.418	0.36	0	MS_met	MS	downregulated in MS_met
FP236383.1	-1.34108	0.855	0.963	0	MS_met	MS	downregulated in MS_met
FRMD4A	-0.447249	0.266	0.162	0	MS_met	MS	downregulated in MS_met
FTH1	2.72073	0.924	0.236	0	MS_met	MS	upregulated in MS_met
FTL	1.72155	0.859	0.298	0	MS_met	MS	upregulated in MS_met
FTO	-0.277875	0.72	0.56	0	MS_met	MS	downregulated in MS_met
FUBP1	0.236779	0.532	0.229	0	MS_met	MS	upregulated in MS_met
FUS	-0.253127	0.426	0.274	0	MS_met	MS	downregulated in MS_met
FXR1	0.548263	0.818	0.475	0	MS_met	MS	upregulated in MS_met
GAB1	-0.248179	0.908	0.83	0	MS_met	MS	downregulated in MS_met
GAB2	-0.296608	0.707	0.589	0	MS_met	MS	downregulated in MS_met
GABARAPL2	0.83437	0.454	0.054	0	MS_met	MS	upregulated in MS_met
GAK	-0.291988	0.263	0.179	0	MS_met	MS	downregulated in MS_met
GALNT1	-0.294523	0.278	0.208	0	MS_met	MS	downregulated in MS_met
GALNT15	0.209096	0.381	0.15	0	MS_met	MS	upregulated in MS_met
GALNT2	-0.200512	0.288	0.192	0	MS_met	MS	downregulated in MS_met
GALNT7	0.230862	0.368	0.16	0	MS_met	MS	upregulated in MS_met
GAPDH	0.897146	0.579	0.138	0	MS_met	MS	upregulated in MS_met
GAREM1	-0.267127	0.572	0.437	0	MS_met	MS	downregulated in MS_met
GARS	0.27858	0.289	0.099	0	MS_met	MS	upregulated in MS_met
GATAD1	0.388988	0.4	0.096	0	MS_met	MS	upregulated in MS_met
GATAD2B	-0.231523	0.537	0.347	0	MS_met	MS	downregulated in MS_met
GATM	0.277026	0.595	0.275	0	MS_met	MS	upregulated in MS_met
GBF1	-0.265677	0.285	0.203	0	MS_met	MS	downregulated in MS_met
GCA	0.290402	0.441	0.157	0	MS_met	MS	upregulated in MS_met
GCC2	-0.298072	0.34	0.217	0	MS_met	MS	downregulated in MS_met
GGCX	0.553567	0.299	0.029	0	MS_met	MS	upregulated in MS_met
GIT1	-0.269091	0.343	0.233	0	MS_met	MS	downregulated in MS_met
GJB1	0.211115	0.256	0.073	0	MS_met	MS	upregulated in MS_met
GJC2	0.435007	0.377	0.113	0	MS_met	MS	upregulated in MS_met
GKAP1	0.209738	0.424	0.196	0	MS_met	MS	upregulated in MS_met
GLCCI1	-0.225961	0.291	0.21	0	MS_met	MS	downregulated in MS_met
GLG1	-0.209677	0.709	0.502	0	MS_met	MS	downregulated in MS_met
GLS	0.310343	0.445	0.178	0	MS_met	MS	upregulated in MS_met
GLUD1	0.215001	0.367	0.137	0	MS_met	MS	upregulated in MS_met
GLUL	0.658453	0.63	0.26	0	MS_met	MS	upregulated in MS_met
GMCL1	0.234548	0.3	0.108	0	MS_met	MS	upregulated in MS_met
GNAO1	-0.375827	0.753	0.624	0	MS_met	MS	downregulated in MS_met
GNAS	0.311748	0.483	0.189	0	MS_met	MS	upregulated in MS_met
GNB1	-0.210254	0.582	0.387	0	MS_met	MS	downregulated in MS_met
GNG7	-0.460904	0.596	0.478	0	MS_met	MS	downregulated in MS_met
GOLGA4	-0.424678	0.642	0.487	0	MS_met	MS	downregulated in MS_met
GOLGA7	0.403892	0.434	0.121	0	MS_met	MS	upregulated in MS_met
GOLGB1	-0.519669	0.362	0.286	0	MS_met	MS	downregulated in MS_met
GOLPH3	0.221207	0.409	0.169	0	MS_met	MS	upregulated in MS_met
GPATCH8	-0.365221	0.549	0.433	0	MS_met	MS	downregulated in MS_met
GPHN	-0.638925	0.842	0.784	0	MS_met	MS	downregulated in MS_met
GPI	-0.449759	0.269	0.232	0	MS_met	MS	downregulated in MS_met
GPM6B	0.758363	0.97	0.851	0	MS_met	MS	upregulated in MS_met
GPR37	0.266193	0.621	0.317	0	MS_met	MS	upregulated in MS_met
GPR75-ASB3	-0.276491	0.304	0.212	0	MS_met	MS	downregulated in MS_met
GPRC5B	0.491529	0.898	0.58	0	MS_met	MS	upregulated in MS_met
GPX4	0.407242	0.302	0.057	0	MS_met	MS	upregulated in MS_met
GRHPR	0.353345	0.3	0.061	0	MS_met	MS	upregulated in MS_met
GRIA2	0.214152	0.532	0.301	0	MS_met	MS	upregulated in MS_met
GRIA4	-0.227445	0.604	0.468	0	MS_met	MS	downregulated in MS_met
GRID2	0.545997	0.28	0.085	0	MS_met	MS	upregulated in MS_met
GRIK4	0.236886	0.361	0.123	0	MS_met	MS	upregulated in MS_met
GRM3	-0.465671	0.807	0.728	0	MS_met	MS	downregulated in MS_met
GSPT1	0.231631	0.341	0.111	0	MS_met	MS	upregulated in MS_met
GSTK1	0.630127	0.338	0.035	0	MS_met	MS	upregulated in MS_met
GSTO1	0.316573	0.267	0.06	0	MS_met	MS	upregulated in MS_met
GSTP1	0.488772	0.308	0.045	0	MS_met	MS	upregulated in MS_met
GTF2H2	0.536033	0.306	0.04	0	MS_met	MS	upregulated in MS_met
GTF2H2C	0.626979	0.346	0.048	0	MS_met	MS	upregulated in MS_met
GTF2IRD1	-0.224633	0.282	0.195	0	MS_met	MS	downregulated in MS_met
GTF2IRD2B	-0.246444	0.264	0.173	0	MS_met	MS	downregulated in MS_met
GUK1	0.434504	0.388	0.098	0	MS_met	MS	upregulated in MS_met
H3F3B	1.29285	0.707	0.128	0	MS_met	MS	upregulated in MS_met
HADHB	0.29165	0.318	0.088	0	MS_met	MS	upregulated in MS_met
HAPLN2	0.263668	0.653	0.401	0	MS_met	MS	upregulated in MS_met
HBP1	0.387274	0.558	0.214	0	MS_met	MS	upregulated in MS_met
HCG17	-0.588442	0.266	0.267	0	MS_met	MS	downregulated in MS_met
HDAC4	-0.279953	0.612	0.438	0	MS_met	MS	downregulated in MS_met
HDAC9	0.240465	0.54	0.279	0	MS_met	MS	upregulated in MS_met
HDGFL3	0.214729	0.329	0.131	0	MS_met	MS	upregulated in MS_met
HECTD1	0.208873	0.508	0.213	0	MS_met	MS	upregulated in MS_met
HECW2	-0.316748	0.593	0.482	0	MS_met	MS	downregulated in MS_met
HEPN1	1.4056	0.565	0.012	0	MS_met	MS	upregulated in MS_met
HERC2	-0.315492	0.634	0.458	0	MS_met	MS	downregulated in MS_met
HERPUD1	0.503693	0.309	0.066	0	MS_met	MS	upregulated in MS_met
HES6	0.416226	0.261	0.05	0	MS_met	MS	upregulated in MS_met
HHATL	-0.63037	0.395	0.388	0	MS_met	MS	downregulated in MS_met
HHIP	-0.483385	0.541	0.44	0	MS_met	MS	downregulated in MS_met
HINT1	0.73309	0.366	0.034	0	MS_met	MS	upregulated in MS_met
HINT3	0.360575	0.356	0.096	0	MS_met	MS	upregulated in MS_met
HIP1	-1.04397	0.786	0.785	0	MS_met	MS	downregulated in MS_met
HIP1R	0.480972	0.647	0.253	0	MS_met	MS	upregulated in MS_met
HIPK2	-0.59802	0.825	0.751	0	MS_met	MS	downregulated in MS_met
HIST1H2AC	0.351459	0.466	0.207	0	MS_met	MS	upregulated in MS_met
HIVEP2	0.232541	0.4	0.211	0	MS_met	MS	upregulated in MS_met
HLA-A	0.543401	0.318	0.048	0	MS_met	MS	upregulated in MS_met
HLTF	0.24214	0.318	0.1	0	MS_met	MS	upregulated in MS_met
HMGB1	-0.721772	0.764	0.581	0	MS_met	MS	downregulated in MS_met
HMGCR	0.683105	0.336	0.046	0	MS_met	MS	upregulated in MS_met
HMGCS1	1.21367	0.413	0.049	0	MS_met	MS	upregulated in MS_met
HMGN3	0.388142	0.497	0.177	0	MS_met	MS	upregulated in MS_met
HNRNPA2B1	0.500276	0.868	0.503	0	MS_met	MS	upregulated in MS_met
HNRNPC	0.228066	0.556	0.251	0	MS_met	MS	upregulated in MS_met
HNRNPDL	0.547747	0.73	0.302	0	MS_met	MS	upregulated in MS_met
HNRNPH1	0.528923	0.508	0.141	0	MS_met	MS	upregulated in MS_met
HNRNPH3	0.24765	0.461	0.173	0	MS_met	MS	upregulated in MS_met
HNRNPL	-0.435269	0.264	0.198	0	MS_met	MS	downregulated in MS_met
HNRNPR	0.371151	0.485	0.154	0	MS_met	MS	upregulated in MS_met
HNRNPU	0.444558	0.812	0.435	0	MS_met	MS	upregulated in MS_met
HPN-AS1	-0.275434	0.323	0.211	0	MS_met	MS	downregulated in MS_met
HPRT1	-0.335048	0.297	0.238	0	MS_met	MS	downregulated in MS_met
HSBP1	0.28976	0.256	0.063	0	MS_met	MS	upregulated in MS_met
HSD17B12	0.465171	0.512	0.187	0	MS_met	MS	upregulated in MS_met
HSD17B4	-0.251053	0.558	0.375	0	MS_met	MS	downregulated in MS_met
HSD17B7	0.436195	0.341	0.082	0	MS_met	MS	upregulated in MS_met
HSP90AA1	0.975674	0.974	0.806	0	MS_met	MS	upregulated in MS_met
HSP90AB1	1.07185	0.86	0.466	0	MS_met	MS	upregulated in MS_met
HSPA1A	2.58173	0.826	0.48	0	MS_met	MS	upregulated in MS_met
HSPA1B	1.42393	0.699	0.328	0	MS_met	MS	upregulated in MS_met
HSPA2	0.815505	0.578	0.158	0	MS_met	MS	upregulated in MS_met
HSPA4	0.38451	0.545	0.251	0	MS_met	MS	upregulated in MS_met
HSPA4L	0.631458	0.512	0.269	0	MS_met	MS	upregulated in MS_met
HSPA5	0.396121	0.278	0.074	0	MS_met	MS	upregulated in MS_met
HSPA8	1.25346	0.553	0.061	0	MS_met	MS	upregulated in MS_met
HSPA9	0.466716	0.569	0.219	0	MS_met	MS	upregulated in MS_met
HSPB1	1.05769	0.538	0.27	0	MS_met	MS	upregulated in MS_met
HSPD1	1.2343	0.678	0.238	0	MS_met	MS	upregulated in MS_met
HSPH1	1.46117	0.699	0.381	0	MS_met	MS	upregulated in MS_met
HYDIN	-0.568331	0.325	0.299	0	MS_met	MS	downregulated in MS_met
IARS	0.34309	0.396	0.149	0	MS_met	MS	upregulated in MS_met
IDI1	0.923866	0.435	0.054	0	MS_met	MS	upregulated in MS_met
IFI16	0.431513	0.298	0.08	0	MS_met	MS	upregulated in MS_met
IFIT3	0.468258	0.26	0.031	0	MS_met	MS	upregulated in MS_met
IFNGR1	0.418376	0.397	0.103	0	MS_met	MS	upregulated in MS_met
IGF1R	-0.226237	0.601	0.435	0	MS_met	MS	downregulated in MS_met
IGSF11	-0.404873	0.549	0.465	0	MS_met	MS	downregulated in MS_met
IGSF8	0.358972	0.444	0.131	0	MS_met	MS	upregulated in MS_met
IKZF2	-0.632184	0.303	0.32	0	MS_met	MS	downregulated in MS_met
IKZF5	0.220971	0.29	0.094	0	MS_met	MS	upregulated in MS_met
IL6ST	0.477236	0.573	0.23	0	MS_met	MS	upregulated in MS_met
INF2	-0.574258	0.627	0.508	0	MS_met	MS	downregulated in MS_met
INO80D	-1.76266	0.514	0.64	0	MS_met	MS	downregulated in MS_met
INPP1	0.497118	0.48	0.138	0	MS_met	MS	upregulated in MS_met
INPP5F	0.40433	0.387	0.184	0	MS_met	MS	upregulated in MS_met
INSIG1	0.751933	0.429	0.07	0	MS_met	MS	upregulated in MS_met
INSR	-0.549419	0.709	0.572	0	MS_met	MS	downregulated in MS_met
INVS	-0.215375	0.485	0.355	0	MS_met	MS	downregulated in MS_met
IPO13	-0.202752	0.331	0.201	0	MS_met	MS	downregulated in MS_met
IPO5	0.33055	0.349	0.096	0	MS_met	MS	upregulated in MS_met
IPO9-AS1	0.451754	0.287	0.045	0	MS_met	MS	upregulated in MS_met
IQCK	0.359566	0.444	0.131	0	MS_met	MS	upregulated in MS_met
IQGAP1	0.469761	0.78	0.452	0	MS_met	MS	upregulated in MS_met
IRF2BP2	0.396143	0.523	0.191	0	MS_met	MS	upregulated in MS_met
IRS2	0.431271	0.54	0.231	0	MS_met	MS	upregulated in MS_met
ITGA2	-0.345722	0.544	0.447	0	MS_met	MS	downregulated in MS_met
ITGAV	0.286643	0.465	0.215	0	MS_met	MS	upregulated in MS_met
ITGB1	0.380129	0.4	0.111	0	MS_met	MS	upregulated in MS_met
ITM2B	0.930484	0.732	0.221	0	MS_met	MS	upregulated in MS_met
ITPKB	-0.587139	0.345	0.324	0	MS_met	MS	downregulated in MS_met
ITPRID2	0.30006	0.63	0.305	0	MS_met	MS	upregulated in MS_met
IVNS1ABP	0.211753	0.481	0.211	0	MS_met	MS	upregulated in MS_met
IWS1	-0.208457	0.495	0.335	0	MS_met	MS	downregulated in MS_met
JAKMIP2	-0.373316	0.636	0.501	0	MS_met	MS	downregulated in MS_met
JAKMIP3	-0.213972	0.478	0.334	0	MS_met	MS	downregulated in MS_met
JPX	-0.227686	0.614	0.414	0	MS_met	MS	downregulated in MS_met
KANSL1	-0.660088	0.715	0.65	0	MS_met	MS	downregulated in MS_met
KAT6B	-0.245746	0.322	0.236	0	MS_met	MS	downregulated in MS_met
KCNMB4	0.260495	0.715	0.488	0	MS_met	MS	upregulated in MS_met
KCNQ1OT1	-0.819523	0.55	0.502	0	MS_met	MS	downregulated in MS_met
KCTD3	0.268054	0.506	0.224	0	MS_met	MS	upregulated in MS_met
KDM2A	-0.252616	0.527	0.355	0	MS_met	MS	downregulated in MS_met
KDM3B	-0.210676	0.25	0.149	0	MS_met	MS	downregulated in MS_met
KDM4B	-0.2958	0.371	0.252	0	MS_met	MS	downregulated in MS_met
KDM5A	-0.223923	0.547	0.364	0	MS_met	MS	downregulated in MS_met
KDM6A	0.235254	0.784	0.5	0	MS_met	MS	upregulated in MS_met
KIAA0556	0.250283	0.399	0.143	0	MS_met	MS	upregulated in MS_met
KIAA0586	0.251827	0.469	0.22	0	MS_met	MS	upregulated in MS_met
KIAA0930	-0.264728	0.652	0.477	0	MS_met	MS	downregulated in MS_met
KIAA1109	-0.205464	0.671	0.468	0	MS_met	MS	downregulated in MS_met
KIAA1755	-0.327691	0.474	0.351	0	MS_met	MS	downregulated in MS_met
KIAA1958	-0.219777	0.602	0.433	0	MS_met	MS	downregulated in MS_met
KIAA2026	-0.265	0.528	0.358	0	MS_met	MS	downregulated in MS_met
KIF13A	-0.252547	0.739	0.594	0	MS_met	MS	downregulated in MS_met
KIF13B	-0.384606	0.664	0.553	0	MS_met	MS	downregulated in MS_met
KIF6	-0.413528	0.592	0.513	0	MS_met	MS	downregulated in MS_met
KIZ-AS1	0.650564	0.264	0.009	0	MS_met	MS	upregulated in MS_met
KLC1	0.206911	0.447	0.174	0	MS_met	MS	upregulated in MS_met
KLF13	0.200216	0.48	0.191	0	MS_met	MS	upregulated in MS_met
KLF6	0.438284	0.282	0.066	0	MS_met	MS	upregulated in MS_met
KLF7	-0.278246	0.438	0.301	0	MS_met	MS	downregulated in MS_met
KLF9	0.316872	0.339	0.11	0	MS_met	MS	upregulated in MS_met
KLHDC2	0.354398	0.322	0.082	0	MS_met	MS	upregulated in MS_met
KLHL24	0.275091	0.742	0.407	0	MS_met	MS	upregulated in MS_met
KLHL28	0.215025	0.298	0.094	0	MS_met	MS	upregulated in MS_met
KLHL32	0.20074	0.877	0.694	0	MS_met	MS	upregulated in MS_met
KLHL4	-0.649605	0.484	0.443	0	MS_met	MS	downregulated in MS_met
KLK6	0.830509	0.521	0.108	0	MS_met	MS	upregulated in MS_met
KMT2A	-0.303136	0.417	0.287	0	MS_met	MS	downregulated in MS_met
L3MBTL4	-0.289097	0.545	0.421	0	MS_met	MS	downregulated in MS_met
LAMP1	0.503371	0.639	0.245	0	MS_met	MS	upregulated in MS_met
LAMP2	0.583521	0.901	0.627	0	MS_met	MS	upregulated in MS_met
LAMTOR1	0.254032	0.255	0.063	0	MS_met	MS	upregulated in MS_met
LANCL1-AS1	0.537112	0.266	0.019	0	MS_met	MS	upregulated in MS_met
LANCL1	0.641676	0.793	0.45	0	MS_met	MS	upregulated in MS_met
LARGE1	-0.257979	0.417	0.305	0	MS_met	MS	downregulated in MS_met
LARP6	0.487	0.459	0.11	0	MS_met	MS	upregulated in MS_met
LDB3	-0.425084	0.491	0.402	0	MS_met	MS	downregulated in MS_met
LDLR	0.767245	0.34	0.042	0	MS_met	MS	upregulated in MS_met
LDLRAD3	-0.206632	0.486	0.361	0	MS_met	MS	downregulated in MS_met
LENG8	-0.563344	0.437	0.341	0	MS_met	MS	downregulated in MS_met
LGALS3BP	0.284858	0.389	0.124	0	MS_met	MS	upregulated in MS_met
LGI3	0.250487	0.457	0.175	0	MS_met	MS	upregulated in MS_met
LGR5	-0.278931	0.528	0.391	0	MS_met	MS	downregulated in MS_met
LHPP	-0.325918	0.41	0.296	0	MS_met	MS	downregulated in MS_met
LIFR	-0.353728	0.617	0.478	0	MS_met	MS	downregulated in MS_met
LIN54	0.208961	0.293	0.101	0	MS_met	MS	upregulated in MS_met
LINC00513	0.826886	0.371	0.043	0	MS_met	MS	upregulated in MS_met
LINC00632	-0.512274	0.712	0.61	0	MS_met	MS	downregulated in MS_met
LINC00639	-0.560139	0.489	0.476	0	MS_met	MS	downregulated in MS_met
LINC00844	0.844327	0.373	0.052	0	MS_met	MS	upregulated in MS_met
LINC00862	-0.463002	0.472	0.398	0	MS_met	MS	downregulated in MS_met
LINC00882	0.366875	0.521	0.265	0	MS_met	MS	upregulated in MS_met
LINC01004	-0.270482	0.318	0.229	0	MS_met	MS	downregulated in MS_met
LINC01184	-0.298663	0.325	0.232	0	MS_met	MS	downregulated in MS_met
LINC01470	0.398881	0.269	0.066	0	MS_met	MS	upregulated in MS_met
LINC01630	-0.334534	0.309	0.254	0	MS_met	MS	downregulated in MS_met
LINC02256	0.392241	0.481	0.157	0	MS_met	MS	upregulated in MS_met
LINGO1	-1.76232	0.481	0.588	0	MS_met	MS	downregulated in MS_met
LIPE	-0.460864	0.324	0.249	0	MS_met	MS	downregulated in MS_met
LMBRD1	0.400974	0.555	0.215	0	MS_met	MS	upregulated in MS_met
LMF1	-0.565995	0.329	0.261	0	MS_met	MS	downregulated in MS_met
LPAR1	-0.40319	0.608	0.542	0	MS_met	MS	downregulated in MS_met
LPIN1	0.28797	0.349	0.116	0	MS_met	MS	upregulated in MS_met
LPP	-1.11936	0.536	0.592	0	MS_met	MS	downregulated in MS_met
LRIG1	0.242415	0.389	0.146	0	MS_met	MS	upregulated in MS_met
LRP1B	0.530561	0.827	0.572	0	MS_met	MS	upregulated in MS_met
LRP2	-0.37063	0.74	0.593	0	MS_met	MS	downregulated in MS_met
LRP2BP	0.20695	0.338	0.141	0	MS_met	MS	upregulated in MS_met
LRP4	0.726539	0.77	0.281	0	MS_met	MS	upregulated in MS_met
LRPPRC	0.25485	0.485	0.211	0	MS_met	MS	upregulated in MS_met
LRRC1	-0.229016	0.713	0.516	0	MS_met	MS	downregulated in MS_met
LRRC37A3	-0.687022	0.335	0.288	0	MS_met	MS	downregulated in MS_met
LRRC58	0.207506	0.376	0.152	0	MS_met	MS	upregulated in MS_met
LRRC63	-0.220138	0.471	0.355	0	MS_met	MS	downregulated in MS_met
LRRTM3	0.890048	0.643	0.175	0	MS_met	MS	upregulated in MS_met
LSS	0.235471	0.635	0.348	0	MS_met	MS	upregulated in MS_met
LTBP3	-0.241514	0.345	0.205	0	MS_met	MS	downregulated in MS_met
LUC7L	-0.268916	0.308	0.186	0	MS_met	MS	downregulated in MS_met
LUC7L3	-0.239003	0.849	0.625	0	MS_met	MS	downregulated in MS_met
LURAP1L	0.403358	0.269	0.051	0	MS_met	MS	upregulated in MS_met
MACF1	-0.363138	0.866	0.744	0	MS_met	MS	downregulated in MS_met
MAG	0.870714	0.771	0.349	0	MS_met	MS	upregulated in MS_met
MALAT1	0.710816	1	1	0	MS_met	MS	upregulated in MS_met
MALSU1	0.270713	0.282	0.076	0	MS_met	MS	upregulated in MS_met
MAN2A2	0.386952	0.423	0.124	0	MS_met	MS	upregulated in MS_met
MANBA	0.205422	0.331	0.131	0	MS_met	MS	upregulated in MS_met
MAP1B	-0.27311	0.721	0.581	0	MS_met	MS	downregulated in MS_met
MAP1LC3A	0.343331	0.294	0.079	0	MS_met	MS	upregulated in MS_met
MAP1LC3B	0.289559	0.257	0.064	0	MS_met	MS	upregulated in MS_met
MAP2K4	0.497542	0.761	0.481	0	MS_met	MS	upregulated in MS_met
MAP3K2	0.330799	0.57	0.247	0	MS_met	MS	upregulated in MS_met
MAP4K3	0.218872	0.661	0.359	0	MS_met	MS	upregulated in MS_met
MAP4K5	0.240808	0.919	0.738	0	MS_met	MS	upregulated in MS_met
MAP7D1	0.375561	0.512	0.201	0	MS_met	MS	upregulated in MS_met
MAPK14	-0.208273	0.284	0.174	0	MS_met	MS	downregulated in MS_met
MAPK1IP1L	0.299948	0.364	0.129	0	MS_met	MS	upregulated in MS_met
MAPK8	-0.247977	0.384	0.276	0	MS_met	MS	downregulated in MS_met
MAPK8IP1	-0.261774	0.495	0.319	0	MS_met	MS	downregulated in MS_met
MAPK8IP3	-0.522451	0.421	0.344	0	MS_met	MS	downregulated in MS_met
MAPKBP1	-0.241682	0.29	0.203	0	MS_met	MS	downregulated in MS_met
MAPT	-0.244498	0.871	0.658	0	MS_met	MS	downregulated in MS_met
2024-03-06	0.266705	0.716	0.387	0	MS_met	MS	upregulated in MS_met
MARCKSL1	1.23021	0.665	0.179	0	MS_met	MS	upregulated in MS_met
MARK2	-0.227797	0.362	0.238	0	MS_met	MS	downregulated in MS_met
MARS	0.220166	0.258	0.084	0	MS_met	MS	upregulated in MS_met
MATN2	0.29295	0.31	0.101	0	MS_met	MS	upregulated in MS_met
MAX	0.459779	0.434	0.118	0	MS_met	MS	upregulated in MS_met
MBD5	-0.243015	0.657	0.536	0	MS_met	MS	downregulated in MS_met
MBNL2	-0.31312	0.886	0.761	0	MS_met	MS	downregulated in MS_met
MCF2L2	-0.237359	0.323	0.233	0	MS_met	MS	downregulated in MS_met
MCMBP	0.213757	0.253	0.079	0	MS_met	MS	upregulated in MS_met
MCPH1	-0.343422	0.328	0.268	0	MS_met	MS	downregulated in MS_met
MDM4	-0.347292	0.558	0.378	0	MS_met	MS	downregulated in MS_met
MDN1	-0.38409	0.339	0.258	0	MS_met	MS	downregulated in MS_met
MEIS1	-0.226889	0.405	0.301	0	MS_met	MS	downregulated in MS_met
MEIS2	-0.379322	0.553	0.528	0	MS_met	MS	downregulated in MS_met
METRN	-0.321439	0.325	0.228	0	MS_met	MS	downregulated in MS_met
METTL7A	-0.255027	0.284	0.215	0	MS_met	MS	downregulated in MS_met
MFF	0.248315	0.418	0.155	0	MS_met	MS	upregulated in MS_met
MFGE8	0.36342	0.275	0.056	0	MS_met	MS	upregulated in MS_met
MFSD14C	-0.220431	0.389	0.251	0	MS_met	MS	downregulated in MS_met
MFSD6	-0.262909	0.388	0.246	0	MS_met	MS	downregulated in MS_met
MGA	-0.221985	0.531	0.362	0	MS_met	MS	downregulated in MS_met
MGRN1	-0.24344	0.342	0.216	0	MS_met	MS	downregulated in MS_met
MGST3	0.403425	0.445	0.161	0	MS_met	MS	upregulated in MS_met
MIB1	-0.342899	0.651	0.489	0	MS_met	MS	downregulated in MS_met
MICAL3	-0.447411	0.762	0.631	0	MS_met	MS	downregulated in MS_met
MID1IP1	0.713766	0.502	0.133	0	MS_met	MS	upregulated in MS_met
MIR181A1HG	-0.906317	0.521	0.58	0	MS_met	MS	downregulated in MS_met
MITD1	0.200127	0.295	0.106	0	MS_met	MS	upregulated in MS_met
MKNK2	-0.276493	0.282	0.229	0	MS_met	MS	downregulated in MS_met
MKRN3	-0.401564	0.377	0.278	0	MS_met	MS	downregulated in MS_met
MMAB	0.286445	0.27	0.068	0	MS_met	MS	upregulated in MS_met
MOB3B	-0.221257	0.625	0.496	0	MS_met	MS	downregulated in MS_met
MOBP	-0.413993	0.861	0.821	0	MS_met	MS	downregulated in MS_met
MORC3	0.237324	0.494	0.203	0	MS_met	MS	upregulated in MS_met
MORF4L1	0.273788	0.578	0.235	0	MS_met	MS	upregulated in MS_met
MORF4L2	0.340669	0.491	0.19	0	MS_met	MS	upregulated in MS_met
MOSMO	-0.210245	0.256	0.183	0	MS_met	MS	downregulated in MS_met
MOSPD2	0.270133	0.505	0.204	0	MS_met	MS	upregulated in MS_met
MPC1	0.432782	0.496	0.169	0	MS_met	MS	upregulated in MS_met
MPHOSPH8	-0.343839	0.583	0.404	0	MS_met	MS	downregulated in MS_met
MPP5	0.410641	0.573	0.249	0	MS_met	MS	upregulated in MS_met
MPRIP	0.2177	0.65	0.308	0	MS_met	MS	upregulated in MS_met
MRFAP1	0.79229	0.39	0.027	0	MS_met	MS	upregulated in MS_met
MRPS5	0.301533	0.517	0.208	0	MS_met	MS	upregulated in MS_met
MRPS6	0.457651	0.38	0.151	0	MS_met	MS	upregulated in MS_met
MSL2	-0.221404	0.26	0.176	0	MS_met	MS	downregulated in MS_met
MSMO1	1.54269	0.541	0.061	0	MS_met	MS	upregulated in MS_met
MT-ATP6	-1.2453	0.924	0.865	0	MS_met	MS	downregulated in MS_met
MT-CO1	-1.21281	0.726	0.74	0	MS_met	MS	downregulated in MS_met
MT-CO2	-0.964	0.932	0.893	0	MS_met	MS	downregulated in MS_met
MT-CO3	-0.900802	0.895	0.861	0	MS_met	MS	downregulated in MS_met
MT-CYB	-1.35248	0.84	0.811	0	MS_met	MS	downregulated in MS_met
MT-ND1	-1.20361	0.777	0.787	0	MS_met	MS	downregulated in MS_met
MT-ND2	-1.6529	0.833	0.864	0	MS_met	MS	downregulated in MS_met
MT-ND3	-1.29881	0.959	0.892	0	MS_met	MS	downregulated in MS_met
MT-ND4	-1.40674	0.911	0.891	0	MS_met	MS	downregulated in MS_met
MT-ND4L	-1.00962	0.456	0.513	0	MS_met	MS	downregulated in MS_met
MT-ND5	-1.05335	0.458	0.544	0	MS_met	MS	downregulated in MS_met
MTCH1	0.888387	0.681	0.208	0	MS_met	MS	upregulated in MS_met
MTMR10	0.267888	0.512	0.228	0	MS_met	MS	upregulated in MS_met
MTRNR2L12	-2.75114	0.611	0.886	0	MS_met	MS	downregulated in MS_met
MTUS1	0.211098	0.862	0.61	0	MS_met	MS	upregulated in MS_met
MVB12B	-0.25815	0.823	0.707	0	MS_met	MS	downregulated in MS_met
MXD1	0.324811	0.371	0.137	0	MS_met	MS	upregulated in MS_met
MYH14	-0.343526	0.26	0.197	0	MS_met	MS	downregulated in MS_met
MYL6	0.367176	0.291	0.056	0	MS_met	MS	upregulated in MS_met
MYLK	0.509985	0.364	0.096	0	MS_met	MS	upregulated in MS_met
MYO18A	-0.207508	0.383	0.223	0	MS_met	MS	downregulated in MS_met
MYO5A	-0.225612	0.676	0.516	0	MS_met	MS	downregulated in MS_met
MYO9B	-0.386529	0.676	0.507	0	MS_met	MS	downregulated in MS_met
MYRF	-0.458272	0.757	0.613	0	MS_met	MS	downregulated in MS_met
MYRIP	0.242772	0.441	0.191	0	MS_met	MS	upregulated in MS_met
N4BP2L2	0.246924	0.899	0.647	0	MS_met	MS	upregulated in MS_met
NAA16	0.246128	0.554	0.289	0	MS_met	MS	upregulated in MS_met
NACA	0.666942	0.356	0.041	0	MS_met	MS	upregulated in MS_met
NACAD	0.335664	0.361	0.107	0	MS_met	MS	upregulated in MS_met
NAE1	0.271409	0.326	0.1	0	MS_met	MS	upregulated in MS_met
NAIP	-0.459755	0.592	0.418	0	MS_met	MS	downregulated in MS_met
NALCN	-0.239569	0.767	0.62	0	MS_met	MS	downregulated in MS_met
NAP1L4	0.222247	0.65	0.333	0	MS_met	MS	upregulated in MS_met
NARS	0.308955	0.265	0.057	0	MS_met	MS	upregulated in MS_met
NAV1	-0.356096	0.632	0.475	0	MS_met	MS	downregulated in MS_met
NAV3	-0.221081	0.448	0.33	0	MS_met	MS	downregulated in MS_met
NBDY	-0.262588	0.316	0.223	0	MS_met	MS	downregulated in MS_met
NCAM1	-0.304012	0.961	0.893	0	MS_met	MS	downregulated in MS_met
NCAM2	-0.647624	0.946	0.936	0	MS_met	MS	downregulated in MS_met
NCKAP1	0.249792	0.488	0.209	0	MS_met	MS	upregulated in MS_met
NCOA1	0.278668	0.772	0.524	0	MS_met	MS	upregulated in MS_met
NCOA7	-0.223759	0.792	0.624	0	MS_met	MS	downregulated in MS_met
NDE1	-0.582229	0.443	0.39	0	MS_met	MS	downregulated in MS_met
NDFIP1	0.367431	0.594	0.252	0	MS_met	MS	upregulated in MS_met
NDRG1	0.609258	0.854	0.47	0	MS_met	MS	upregulated in MS_met
NDRG2	0.25827	0.626	0.307	0	MS_met	MS	upregulated in MS_met
NDUFA4	0.495544	0.262	0.027	0	MS_met	MS	upregulated in MS_met
NDUFAF6	-0.222534	0.465	0.324	0	MS_met	MS	downregulated in MS_met
NDUFB2	0.331429	0.25	0.051	0	MS_met	MS	upregulated in MS_met
NDUFB4	0.453323	0.258	0.033	0	MS_met	MS	upregulated in MS_met
NDUFS2	0.4284	0.464	0.13	0	MS_met	MS	upregulated in MS_met
NDUFV1	0.286228	0.328	0.083	0	MS_met	MS	upregulated in MS_met
NDUFV2	0.275792	0.293	0.082	0	MS_met	MS	upregulated in MS_met
NEAT1	-0.339842	0.942	0.819	0	MS_met	MS	downregulated in MS_met
NECTIN1	-0.315595	0.267	0.191	0	MS_met	MS	downregulated in MS_met
NEK1	-0.23109	0.51	0.368	0	MS_met	MS	downregulated in MS_met
NEK7	0.242349	0.609	0.3	0	MS_met	MS	upregulated in MS_met
NEO1	0.422267	0.861	0.575	0	MS_met	MS	upregulated in MS_met
NFASC	-0.422198	0.864	0.713	0	MS_met	MS	downregulated in MS_met
NFIB	0.211756	0.64	0.359	0	MS_met	MS	upregulated in MS_met
NFIC	-0.25961	0.505	0.319	0	MS_met	MS	downregulated in MS_met
NFIX	-0.495996	0.732	0.605	0	MS_met	MS	downregulated in MS_met
NINJ2	-0.406221	0.412	0.312	0	MS_met	MS	downregulated in MS_met
NKX6-2	0.7768	0.771	0.373	0	MS_met	MS	upregulated in MS_met
NME3	0.235643	0.31	0.085	0	MS_met	MS	upregulated in MS_met
NOP58	0.201083	0.381	0.164	0	MS_met	MS	upregulated in MS_met
NOVA1	0.207357	0.729	0.43	0	MS_met	MS	upregulated in MS_met
NPC1	0.434955	0.748	0.381	0	MS_met	MS	upregulated in MS_met
NPEPPS	0.209739	0.6	0.281	0	MS_met	MS	upregulated in MS_met
NPRL3	-0.240944	0.323	0.209	0	MS_met	MS	downregulated in MS_met
NR1D2	0.483985	0.513	0.158	0	MS_met	MS	upregulated in MS_met
NRBP2	0.226526	0.339	0.101	0	MS_met	MS	upregulated in MS_met
NRDC	0.367665	0.653	0.291	0	MS_met	MS	upregulated in MS_met
NRF1	-0.205615	0.463	0.315	0	MS_met	MS	downregulated in MS_met
NRXN2	-0.234654	0.273	0.169	0	MS_met	MS	downregulated in MS_met
NSD1	-0.38795	0.525	0.388	0	MS_met	MS	downregulated in MS_met
NSD2	-0.230005	0.307	0.203	0	MS_met	MS	downregulated in MS_met
NSMCE2	-0.343822	0.627	0.534	0	MS_met	MS	downregulated in MS_met
NSRP1	-0.39635	0.25	0.194	0	MS_met	MS	downregulated in MS_met
NT5DC1	-0.308858	0.63	0.527	0	MS_met	MS	downregulated in MS_met
NTRK2	0.253144	0.44	0.229	0	MS_met	MS	upregulated in MS_met
NUDC	0.356144	0.367	0.119	0	MS_met	MS	upregulated in MS_met
NUDT9	0.501359	0.316	0.078	0	MS_met	MS	upregulated in MS_met
NUP133	0.20849	0.327	0.109	0	MS_met	MS	upregulated in MS_met
NUP210L	0.84355	0.369	0.046	0	MS_met	MS	upregulated in MS_met
NUTM2A-AS1	0.356267	0.801	0.475	0	MS_met	MS	upregulated in MS_met
NUTM2B-AS1	0.398933	0.539	0.212	0	MS_met	MS	upregulated in MS_met
OGA	0.550849	0.651	0.25	0	MS_met	MS	upregulated in MS_met
OGT	0.373355	0.516	0.192	0	MS_met	MS	upregulated in MS_met
OMG	0.202001	0.392	0.152	0	MS_met	MS	upregulated in MS_met
OSBP2	-0.311459	0.62	0.483	0	MS_met	MS	downregulated in MS_met
OSBPL1A	0.206451	0.861	0.65	0	MS_met	MS	upregulated in MS_met
OTUD7B	-0.321363	0.625	0.453	0	MS_met	MS	downregulated in MS_met
P4HA1	0.425356	0.406	0.194	0	MS_met	MS	upregulated in MS_met
PABPC1	0.261197	0.357	0.125	0	MS_met	MS	upregulated in MS_met
PABPN1	-0.413899	0.28	0.197	0	MS_met	MS	downregulated in MS_met
PAPOLA	0.392661	0.735	0.403	0	MS_met	MS	upregulated in MS_met
PAQR4	0.436415	0.371	0.095	0	MS_met	MS	upregulated in MS_met
PARP1	0.355741	0.347	0.091	0	MS_met	MS	upregulated in MS_met
PBX1	-0.27002	0.541	0.432	0	MS_met	MS	downregulated in MS_met
PCA3	0.985171	0.454	0.06	0	MS_met	MS	upregulated in MS_met
PCBP1	0.259229	0.438	0.156	0	MS_met	MS	upregulated in MS_met
PCDH9-AS1	1.03085	0.401	0.003	0	MS_met	MS	upregulated in MS_met
PCDH9-AS2	1.80226	0.68	0.049	0	MS_met	MS	upregulated in MS_met
PCGF5	0.257568	0.772	0.477	0	MS_met	MS	upregulated in MS_met
PCMT1	0.351739	0.395	0.123	0	MS_met	MS	upregulated in MS_met
PCNP	0.353617	0.397	0.124	0	MS_met	MS	upregulated in MS_met
PCNX1	0.254628	0.607	0.293	0	MS_met	MS	upregulated in MS_met
PCSK7	-0.251061	0.343	0.228	0	MS_met	MS	downregulated in MS_met
PDCD4	0.222971	0.318	0.1	0	MS_met	MS	upregulated in MS_met
PDE1A	-0.414908	0.44	0.387	0	MS_met	MS	downregulated in MS_met
PDE4DIP	0.518229	0.831	0.502	0	MS_met	MS	upregulated in MS_met
PDE5A	0.893456	0.38	0.018	0	MS_met	MS	upregulated in MS_met
PDE8A	0.351371	0.88	0.683	0	MS_met	MS	upregulated in MS_met
PDGFA	0.227467	0.312	0.1	0	MS_met	MS	upregulated in MS_met
PDIA6	0.272936	0.258	0.074	0	MS_met	MS	upregulated in MS_met
PDK4	0.283086	0.556	0.271	0	MS_met	MS	upregulated in MS_met
PDLIM5	0.276128	0.293	0.111	0	MS_met	MS	upregulated in MS_met
PDS5A	0.22338	0.71	0.412	0	MS_met	MS	upregulated in MS_met
PDS5B	0.317192	0.742	0.467	0	MS_met	MS	upregulated in MS_met
PDXDC1	0.759069	0.628	0.171	0	MS_met	MS	upregulated in MS_met
PEA15	0.207339	0.501	0.238	0	MS_met	MS	upregulated in MS_met
PEBP1	1.06423	0.797	0.306	0	MS_met	MS	upregulated in MS_met
PER3	0.384674	0.521	0.197	0	MS_met	MS	upregulated in MS_met
PEX5L	-0.57937	0.909	0.844	0	MS_met	MS	downregulated in MS_met
PGAP1	0.256245	0.389	0.173	0	MS_met	MS	upregulated in MS_met
PGK1	0.29136	0.268	0.077	0	MS_met	MS	upregulated in MS_met
PGRMC1	0.596286	0.489	0.112	0	MS_met	MS	upregulated in MS_met
PHACTR1	0.285836	0.581	0.347	0	MS_met	MS	upregulated in MS_met
PHACTR4	-0.432901	0.468	0.362	0	MS_met	MS	downregulated in MS_met
PHC2	0.22511	0.596	0.312	0	MS_met	MS	upregulated in MS_met
PHC3	0.215271	0.645	0.331	0	MS_met	MS	upregulated in MS_met
PHF20	-0.260982	0.341	0.235	0	MS_met	MS	downregulated in MS_met
PHGDH	0.555708	0.341	0.062	0	MS_met	MS	upregulated in MS_met
PHIP	0.224815	0.832	0.564	0	MS_met	MS	upregulated in MS_met
PHLDB1	-0.258411	0.734	0.533	0	MS_met	MS	downregulated in MS_met
PHLPP1	-0.408733	0.94	0.917	0	MS_met	MS	downregulated in MS_met
PI16	0.708471	0.436	0.1	0	MS_met	MS	upregulated in MS_met
PIAS4	-0.451175	0.268	0.235	0	MS_met	MS	downregulated in MS_met
PIBF1	-0.224065	0.422	0.299	0	MS_met	MS	downregulated in MS_met
PIEZO2	-0.557482	0.704	0.642	0	MS_met	MS	downregulated in MS_met
PIGC	0.703487	0.424	0.063	0	MS_met	MS	upregulated in MS_met
PIGF	0.226361	0.267	0.079	0	MS_met	MS	upregulated in MS_met
PIGK	0.232358	0.327	0.119	0	MS_met	MS	upregulated in MS_met
PIK3C2A	0.213951	0.41	0.161	0	MS_met	MS	upregulated in MS_met
PIK3IP1	0.410587	0.269	0.038	0	MS_met	MS	upregulated in MS_met
PIM3	0.270872	0.285	0.084	0	MS_met	MS	upregulated in MS_met
PIR	0.595513	0.332	0.091	0	MS_met	MS	upregulated in MS_met
PITHD1	0.303228	0.26	0.053	0	MS_met	MS	upregulated in MS_met
PJA2	0.59902	0.547	0.157	0	MS_met	MS	upregulated in MS_met
PKP4	0.270118	0.872	0.687	0	MS_met	MS	upregulated in MS_met
PLA2G16	0.600783	0.851	0.495	0	MS_met	MS	upregulated in MS_met
PLCG2	1.1569	0.88	0.436	0	MS_met	MS	upregulated in MS_met
PLCL1	-0.677617	0.914	0.877	0	MS_met	MS	downregulated in MS_met
PLD3	-0.234445	0.416	0.274	0	MS_met	MS	downregulated in MS_met
PLD5	-0.504998	0.457	0.403	0	MS_met	MS	downregulated in MS_met
PLEKHB1	0.683483	0.68	0.242	0	MS_met	MS	upregulated in MS_met
PLEKHB2	0.203187	0.273	0.087	0	MS_met	MS	upregulated in MS_met
PLIN3	0.38913	0.435	0.154	0	MS_met	MS	upregulated in MS_met
PLOD3	0.482993	0.62	0.304	0	MS_met	MS	upregulated in MS_met
PLP1	0.999123	0.967	0.944	0	MS_met	MS	upregulated in MS_met
PLPP2	0.763143	0.559	0.129	0	MS_met	MS	upregulated in MS_met
PLPPR1	-0.562105	0.354	0.338	0	MS_met	MS	downregulated in MS_met
PLXDC2	-0.696825	0.481	0.483	0	MS_met	MS	downregulated in MS_met
PLXNB1	-0.281944	0.481	0.299	0	MS_met	MS	downregulated in MS_met
PMP2	0.613542	0.416	0.146	0	MS_met	MS	upregulated in MS_met
PMP22	0.565878	0.743	0.331	0	MS_met	MS	upregulated in MS_met
PNISR	-0.214156	0.878	0.708	0	MS_met	MS	downregulated in MS_met
PNPT1	0.390603	0.473	0.153	0	MS_met	MS	upregulated in MS_met
PNRC1	0.447602	0.342	0.077	0	MS_met	MS	upregulated in MS_met
POLDIP3	0.218322	0.266	0.073	0	MS_met	MS	upregulated in MS_met
POLR2F	-0.51399	0.715	0.604	0	MS_met	MS	downregulated in MS_met
POMGNT1	0.247682	0.271	0.067	0	MS_met	MS	upregulated in MS_met
PON2	0.266234	0.483	0.198	0	MS_met	MS	upregulated in MS_met
POU3F3	-0.348484	0.422	0.274	0	MS_met	MS	downregulated in MS_met
PPA1	0.4204	0.415	0.123	0	MS_met	MS	upregulated in MS_met
PPFIA1	-0.225739	0.347	0.223	0	MS_met	MS	downregulated in MS_met
PPFIA2	-0.29508	0.423	0.308	0	MS_met	MS	downregulated in MS_met
PPFIBP1	-0.252409	0.46	0.318	0	MS_met	MS	downregulated in MS_met
PPIA	0.422423	0.323	0.061	0	MS_met	MS	upregulated in MS_met
PPID	0.411035	0.315	0.087	0	MS_met	MS	upregulated in MS_met
PPIG	-0.211776	0.396	0.233	0	MS_met	MS	downregulated in MS_met
PPIL4	0.200846	0.323	0.11	0	MS_met	MS	upregulated in MS_met
PPM1H	-0.522772	0.56	0.49	0	MS_met	MS	downregulated in MS_met
PPM1K	0.308281	0.615	0.313	0	MS_met	MS	upregulated in MS_met
PPP1CC	0.232332	0.292	0.09	0	MS_met	MS	upregulated in MS_met
PPP2CB	0.218563	0.48	0.213	0	MS_met	MS	upregulated in MS_met
PPP2R2A	0.358937	0.789	0.436	0	MS_met	MS	upregulated in MS_met
PPP2R2B	-1.07587	0.705	0.864	0	MS_met	MS	downregulated in MS_met
PPP2R3A	-0.250246	0.474	0.304	0	MS_met	MS	downregulated in MS_met
PPP2R5A	0.475015	0.581	0.22	0	MS_met	MS	upregulated in MS_met
PPP4R3B	0.250504	0.518	0.218	0	MS_met	MS	upregulated in MS_met
PPP6R2	-0.37401	0.447	0.307	0	MS_met	MS	downregulated in MS_met
PRDX1	0.922676	0.536	0.092	0	MS_met	MS	upregulated in MS_met
PREPL	0.314651	0.569	0.229	0	MS_met	MS	upregulated in MS_met
PRKAR1A	0.428821	0.471	0.137	0	MS_met	MS	upregulated in MS_met
PRKAR2A	-0.208848	0.449	0.3	0	MS_met	MS	downregulated in MS_met
PRKCE	-0.303369	0.377	0.31	0	MS_met	MS	downregulated in MS_met
PRKD1	0.221607	0.413	0.238	0	MS_met	MS	upregulated in MS_met
PRKRA	0.341032	0.33	0.102	0	MS_met	MS	upregulated in MS_met
PRKRIP1	-0.375946	0.268	0.197	0	MS_met	MS	downregulated in MS_met
PRKX	-0.450016	0.465	0.381	0	MS_met	MS	downregulated in MS_met
PRMT2	0.343625	0.658	0.319	0	MS_met	MS	upregulated in MS_met
PRNP	0.426734	0.74	0.361	0	MS_met	MS	upregulated in MS_met
PRPF38B	-0.317073	0.259	0.165	0	MS_met	MS	downregulated in MS_met
PRPF4B	-0.231605	0.486	0.285	0	MS_met	MS	downregulated in MS_met
PRPF8	0.245052	0.299	0.084	0	MS_met	MS	upregulated in MS_met
PRR14L	-0.499366	0.318	0.281	0	MS_met	MS	downregulated in MS_met
PRR18	0.265352	0.351	0.111	0	MS_met	MS	upregulated in MS_met
PRR5L	-0.41923	0.548	0.479	0	MS_met	MS	downregulated in MS_met
PRRC2C	-0.628362	0.636	0.536	0	MS_met	MS	downregulated in MS_met
PRUNE2	-0.458544	0.916	0.843	0	MS_met	MS	downregulated in MS_met
PSAP	0.887051	0.817	0.326	0	MS_met	MS	upregulated in MS_met
PSD3	-0.282816	0.699	0.565	0	MS_met	MS	downregulated in MS_met
PSEN1	-0.444469	0.731	0.612	0	MS_met	MS	downregulated in MS_met
PSIP1	0.312249	0.488	0.182	0	MS_met	MS	upregulated in MS_met
PSMA7	0.364394	0.323	0.078	0	MS_met	MS	upregulated in MS_met
PSMB1	0.200271	0.33	0.117	0	MS_met	MS	upregulated in MS_met
PSMB7	0.233606	0.286	0.085	0	MS_met	MS	upregulated in MS_met
PSMG4	0.312569	0.331	0.088	0	MS_met	MS	upregulated in MS_met
PSRC1	0.264059	0.289	0.077	0	MS_met	MS	upregulated in MS_met
PTGES3	0.704478	0.822	0.508	0	MS_met	MS	upregulated in MS_met
PTMA	0.438036	0.858	0.542	0	MS_met	MS	upregulated in MS_met
PTOV1	-0.298291	0.289	0.211	0	MS_met	MS	downregulated in MS_met
PTPN13	0.499951	0.765	0.467	0	MS_met	MS	upregulated in MS_met
PTPRE	-0.383082	0.387	0.334	0	MS_met	MS	downregulated in MS_met
PTPRF	0.200946	0.512	0.222	0	MS_met	MS	upregulated in MS_met
PTPRM	0.423171	0.37	0.167	0	MS_met	MS	upregulated in MS_met
PTTG1IP	0.2521	0.266	0.068	0	MS_met	MS	upregulated in MS_met
PURB	0.270456	0.345	0.116	0	MS_met	MS	upregulated in MS_met
PWRN1	-0.623431	0.142	0.341	0	MS_met	MS	downregulated in MS_met
PWWP2A	0.239321	0.681	0.358	0	MS_met	MS	upregulated in MS_met
PWWP3A	0.224767	0.5	0.209	0	MS_met	MS	upregulated in MS_met
QDPR	0.681829	0.873	0.583	0	MS_met	MS	upregulated in MS_met
R3HDM2	-0.488365	0.359	0.313	0	MS_met	MS	downregulated in MS_met
RAB11A	0.696184	0.45	0.095	0	MS_met	MS	upregulated in MS_met
RAB11FIP2	0.294836	0.46	0.192	0	MS_met	MS	upregulated in MS_met
RAB11FIP3	-0.431542	0.31	0.24	0	MS_met	MS	downregulated in MS_met
RAB11FIP4	-0.285002	0.456	0.315	0	MS_met	MS	downregulated in MS_met
RAB14	0.313202	0.462	0.168	0	MS_met	MS	upregulated in MS_met
RAB18	0.20149	0.323	0.115	0	MS_met	MS	upregulated in MS_met
RAB21	0.207039	0.437	0.179	0	MS_met	MS	upregulated in MS_met
RAB28	-0.360792	0.258	0.192	0	MS_met	MS	downregulated in MS_met
RAB30-AS1	-0.253433	0.352	0.238	0	MS_met	MS	downregulated in MS_met
RABAC1	0.222101	0.308	0.097	0	MS_met	MS	upregulated in MS_met
RABL6	-0.355803	0.326	0.237	0	MS_met	MS	downregulated in MS_met
RAC1	0.262765	0.48	0.188	0	MS_met	MS	upregulated in MS_met
RACK1	0.555673	0.379	0.069	0	MS_met	MS	upregulated in MS_met
RAD21	0.400681	0.546	0.204	0	MS_met	MS	upregulated in MS_met
RAD23B	0.217862	0.336	0.121	0	MS_met	MS	upregulated in MS_met
RAI14	-0.284434	0.255	0.2	0	MS_met	MS	downregulated in MS_met
RALGAPA2	-0.580003	0.427	0.388	0	MS_met	MS	downregulated in MS_met
RALGDS	0.234985	0.642	0.319	0	MS_met	MS	upregulated in MS_met
RANGAP1	-0.261309	0.417	0.287	0	MS_met	MS	downregulated in MS_met
RAP1B	0.215266	0.392	0.148	0	MS_met	MS	upregulated in MS_met
RAPGEF3	-0.945069	0.322	0.358	0	MS_met	MS	downregulated in MS_met
RASA1	0.509173	0.671	0.29	0	MS_met	MS	upregulated in MS_met
RASGEF1B	-1.91275	0.664	0.706	0	MS_met	MS	downregulated in MS_met
RASGRF1	-0.545884	0.487	0.435	0	MS_met	MS	downregulated in MS_met
RB1	-0.280463	0.403	0.286	0	MS_met	MS	downregulated in MS_met
RBBP6	-0.23591	0.454	0.282	0	MS_met	MS	downregulated in MS_met
RBM25	-0.572015	0.48	0.365	0	MS_met	MS	downregulated in MS_met
RBM39	0.236209	0.725	0.36	0	MS_met	MS	upregulated in MS_met
RBM5	0.26574	0.529	0.216	0	MS_met	MS	upregulated in MS_met
RBM6	-0.29268	0.656	0.474	0	MS_met	MS	downregulated in MS_met
REEP3	0.301833	0.643	0.31	0	MS_met	MS	upregulated in MS_met
REEP5	0.382403	0.393	0.109	0	MS_met	MS	upregulated in MS_met
RELCH	0.254917	0.542	0.262	0	MS_met	MS	upregulated in MS_met
RFTN2	-0.400293	0.807	0.662	0	MS_met	MS	downregulated in MS_met
RGCC	0.954653	0.646	0.176	0	MS_met	MS	upregulated in MS_met
RHOA	0.311951	0.425	0.139	0	MS_met	MS	upregulated in MS_met
RHOBTB3	0.527324	0.728	0.362	0	MS_met	MS	upregulated in MS_met
RHOQ	0.349828	0.312	0.084	0	MS_met	MS	upregulated in MS_met
RICTOR	0.368364	0.789	0.447	0	MS_met	MS	upregulated in MS_met
RNASE1	0.447961	0.297	0.049	0	MS_met	MS	upregulated in MS_met
RNF111	0.288557	0.431	0.151	0	MS_met	MS	upregulated in MS_met
RNF114	0.284425	0.3	0.08	0	MS_met	MS	upregulated in MS_met
RNF115	-0.22774	0.367	0.232	0	MS_met	MS	downregulated in MS_met
RNF13	0.420071	0.794	0.467	0	MS_met	MS	upregulated in MS_met
RNF130	-0.218289	0.886	0.751	0	MS_met	MS	downregulated in MS_met
RNF141	0.330139	0.354	0.1	0	MS_met	MS	upregulated in MS_met
RNF144A	-0.512584	0.763	0.629	0	MS_met	MS	downregulated in MS_met
RNF149	0.201599	0.369	0.141	0	MS_met	MS	upregulated in MS_met
RNF220	-0.394555	0.921	0.917	0	MS_met	MS	downregulated in MS_met
RNH1	0.713083	0.418	0.061	0	MS_met	MS	upregulated in MS_met
RO60	0.325972	0.442	0.156	0	MS_met	MS	upregulated in MS_met
ROBO1	-0.261596	0.637	0.504	0	MS_met	MS	downregulated in MS_met
ROGDI	0.249495	0.283	0.071	0	MS_met	MS	upregulated in MS_met
RORA	0.206913	0.342	0.183	0	MS_met	MS	upregulated in MS_met
RPL10	1.07548	0.614	0.102	0	MS_met	MS	upregulated in MS_met
RPL10A	0.688069	0.294	0.008	0	MS_met	MS	upregulated in MS_met
RPL11	0.988912	0.498	0.057	0	MS_met	MS	upregulated in MS_met
RPL13	0.89887	0.654	0.18	0	MS_met	MS	upregulated in MS_met
RPL13A	0.836721	0.525	0.08	0	MS_met	MS	upregulated in MS_met
RPL14	0.418793	0.31	0.061	0	MS_met	MS	upregulated in MS_met
RPL15	1.14738	0.544	0.048	0	MS_met	MS	upregulated in MS_met
RPL18	0.936937	0.515	0.068	0	MS_met	MS	upregulated in MS_met
RPL19	0.780475	0.352	0.02	0	MS_met	MS	upregulated in MS_met
RPL21	0.615813	0.277	0.016	0	MS_met	MS	upregulated in MS_met
RPL23A	0.759191	0.329	0.017	0	MS_met	MS	upregulated in MS_met
RPL27A	0.559165	0.368	0.063	0	MS_met	MS	upregulated in MS_met
RPL28	0.324337	0.519	0.2	0	MS_met	MS	upregulated in MS_met
RPL29	0.586222	0.326	0.042	0	MS_met	MS	upregulated in MS_met
RPL3	0.888142	0.423	0.035	0	MS_met	MS	upregulated in MS_met
RPL30	1.0082	0.454	0.038	0	MS_met	MS	upregulated in MS_met
RPL32	0.811392	0.379	0.039	0	MS_met	MS	upregulated in MS_met
RPL35	0.269176	0.276	0.074	0	MS_met	MS	upregulated in MS_met
RPL35A	0.527104	0.254	0.019	0	MS_met	MS	upregulated in MS_met
RPL36	0.429248	0.304	0.061	0	MS_met	MS	upregulated in MS_met
RPL37A	0.853584	0.577	0.143	0	MS_met	MS	upregulated in MS_met
RPL38	0.548811	0.27	0.02	0	MS_met	MS	upregulated in MS_met
RPL4	0.374474	0.275	0.056	0	MS_met	MS	upregulated in MS_met
RPL41	0.992657	0.408	0.013	0	MS_met	MS	upregulated in MS_met
RPL5	0.442721	0.289	0.044	0	MS_met	MS	upregulated in MS_met
RPL6	0.596952	0.357	0.058	0	MS_met	MS	upregulated in MS_met
RPL7	0.655852	0.29	0.016	0	MS_met	MS	upregulated in MS_met
RPL7A	0.72291	0.349	0.028	0	MS_met	MS	upregulated in MS_met
RPL8	0.582917	0.371	0.068	0	MS_met	MS	upregulated in MS_met
RPLP0	0.554218	0.322	0.035	0	MS_met	MS	upregulated in MS_met
RPLP1	0.981181	0.48	0.051	0	MS_met	MS	upregulated in MS_met
RPLP2	0.446332	0.337	0.07	0	MS_met	MS	upregulated in MS_met
RPRD1A	-0.304579	0.382	0.266	0	MS_met	MS	downregulated in MS_met
RPRD2	-0.218794	0.474	0.325	0	MS_met	MS	downregulated in MS_met
RPS11	0.542922	0.34	0.05	0	MS_met	MS	upregulated in MS_met
RPS12	0.657787	0.284	0.016	0	MS_met	MS	upregulated in MS_met
RPS14	0.740494	0.362	0.031	0	MS_met	MS	upregulated in MS_met
RPS15	0.967088	0.512	0.068	0	MS_met	MS	upregulated in MS_met
RPS16	0.527218	0.276	0.032	0	MS_met	MS	upregulated in MS_met
RPS18	0.663774	0.302	0.021	0	MS_met	MS	upregulated in MS_met
RPS19	1.01387	0.502	0.05	0	MS_met	MS	upregulated in MS_met
RPS2	0.809197	0.411	0.042	0	MS_met	MS	upregulated in MS_met
RPS20	0.292059	0.255	0.068	0	MS_met	MS	upregulated in MS_met
RPS23	0.964153	0.4	0.019	0	MS_met	MS	upregulated in MS_met
RPS24	0.55589	0.335	0.059	0	MS_met	MS	upregulated in MS_met
RPS25	0.644807	0.343	0.035	0	MS_met	MS	upregulated in MS_met
RPS27	0.591419	0.252	0.011	0	MS_met	MS	upregulated in MS_met
RPS27A	0.975803	0.418	0.022	0	MS_met	MS	upregulated in MS_met
RPS27L	0.251873	0.263	0.079	0	MS_met	MS	upregulated in MS_met
RPS29	0.476536	0.363	0.086	0	MS_met	MS	upregulated in MS_met
RPS3	0.714523	0.447	0.08	0	MS_met	MS	upregulated in MS_met
RPS4X	0.656911	0.295	0.017	0	MS_met	MS	upregulated in MS_met
RPS5	0.565542	0.304	0.036	0	MS_met	MS	upregulated in MS_met
RPS6	0.744367	0.359	0.03	0	MS_met	MS	upregulated in MS_met
RPS6KC1	-0.264906	0.382	0.284	0	MS_met	MS	downregulated in MS_met
RPS7	0.844049	0.376	0.024	0	MS_met	MS	upregulated in MS_met
RPS8	0.511819	0.316	0.042	0	MS_met	MS	upregulated in MS_met
RPS9	0.917474	0.521	0.073	0	MS_met	MS	upregulated in MS_met
RPSA	0.934414	0.458	0.044	0	MS_met	MS	upregulated in MS_met
RPTOR	-0.294056	0.422	0.288	0	MS_met	MS	downregulated in MS_met
RRAGD	0.354591	0.256	0.068	0	MS_met	MS	upregulated in MS_met
RSBN1L	0.219835	0.508	0.221	0	MS_met	MS	upregulated in MS_met
RSRC2	0.317937	0.45	0.147	0	MS_met	MS	upregulated in MS_met
RTKN	-0.216995	0.34	0.195	0	MS_met	MS	downregulated in MS_met
RTN1	-0.3873	0.507	0.395	0	MS_met	MS	downregulated in MS_met
RTN4	0.578426	0.96	0.825	0	MS_met	MS	upregulated in MS_met
RUFY2	-0.230724	0.526	0.331	0	MS_met	MS	downregulated in MS_met
S100B	0.925604	0.654	0.233	0	MS_met	MS	upregulated in MS_met
SAMD4B	-0.285392	0.564	0.391	0	MS_met	MS	downregulated in MS_met
SAR1B	0.235014	0.341	0.106	0	MS_met	MS	upregulated in MS_met
SARAF	1.07978	0.69	0.159	0	MS_met	MS	upregulated in MS_met
SARS	0.240352	0.292	0.076	0	MS_met	MS	upregulated in MS_met
SASH1	-0.297071	0.776	0.607	0	MS_met	MS	downregulated in MS_met
SAT2	0.256282	0.261	0.066	0	MS_met	MS	upregulated in MS_met
SBDS	0.317647	0.338	0.079	0	MS_met	MS	upregulated in MS_met
SC5D	0.461106	0.38	0.102	0	MS_met	MS	upregulated in MS_met
SCAPER	-0.218088	0.705	0.516	0	MS_met	MS	downregulated in MS_met
SCARB1	0.244752	0.322	0.098	0	MS_met	MS	upregulated in MS_met
SCARB2	0.429818	0.765	0.392	0	MS_met	MS	upregulated in MS_met
SCCPDH	0.427716	0.428	0.143	0	MS_met	MS	upregulated in MS_met
SCD	0.712203	0.773	0.452	0	MS_met	MS	upregulated in MS_met
SCD5	-0.484745	0.797	0.714	0	MS_met	MS	downregulated in MS_met
SCFD2	-0.401717	0.293	0.257	0	MS_met	MS	downregulated in MS_met
SCG5	0.413623	0.303	0.056	0	MS_met	MS	upregulated in MS_met
SCRG1	0.475644	0.272	0.041	0	MS_met	MS	upregulated in MS_met
SDCCAG8	-0.213706	0.662	0.494	0	MS_met	MS	downregulated in MS_met
SEC11C	0.301738	0.252	0.048	0	MS_met	MS	upregulated in MS_met
SEC14L5	-0.432951	0.409	0.328	0	MS_met	MS	downregulated in MS_met
SEC22B	0.210249	0.265	0.081	0	MS_met	MS	upregulated in MS_met
SEC23A	0.252303	0.291	0.089	0	MS_met	MS	upregulated in MS_met
SEC62	0.527338	0.538	0.164	0	MS_met	MS	upregulated in MS_met
SELENOI	0.247926	0.312	0.096	0	MS_met	MS	upregulated in MS_met
SELENOO	-0.214273	0.259	0.161	0	MS_met	MS	downregulated in MS_met
SELENOP	1.86869	0.876	0.345	0	MS_met	MS	upregulated in MS_met
SELENOT	0.230918	0.339	0.101	0	MS_met	MS	upregulated in MS_met
SELENOW	0.828258	0.717	0.257	0	MS_met	MS	upregulated in MS_met
SEM1	-0.414158	0.487	0.382	0	MS_met	MS	downregulated in MS_met
SEMA4B	0.201416	0.441	0.212	0	MS_met	MS	upregulated in MS_met
SEMA4D	0.298337	0.811	0.535	0	MS_met	MS	upregulated in MS_met
SEMA6A	-0.311319	0.597	0.454	0	MS_met	MS	downregulated in MS_met
2024-09-02	0.375273	0.589	0.235	0	MS_met	MS	upregulated in MS_met
2024-09-04	-0.417439	0.577	0.369	0	MS_met	MS	downregulated in MS_met
2024-09-08	0.327659	0.747	0.39	0	MS_met	MS	upregulated in MS_met
SERBP1	0.256641	0.35	0.114	0	MS_met	MS	upregulated in MS_met
SERF2	0.540738	0.41	0.092	0	MS_met	MS	upregulated in MS_met
SERINC1	1.06228	0.678	0.147	0	MS_met	MS	upregulated in MS_met
SERINC3	0.354015	0.514	0.193	0	MS_met	MS	upregulated in MS_met
SERINC5	-0.284605	0.612	0.432	0	MS_met	MS	downregulated in MS_met
SERP1	0.233385	0.333	0.122	0	MS_met	MS	upregulated in MS_met
SET	0.480096	0.365	0.076	0	MS_met	MS	upregulated in MS_met
SETD2	-0.208688	0.534	0.35	0	MS_met	MS	downregulated in MS_met
SETD4	0.27243	0.258	0.057	0	MS_met	MS	upregulated in MS_met
SETD5	0.297928	0.726	0.403	0	MS_met	MS	upregulated in MS_met
SF3B2	0.346201	0.431	0.15	0	MS_met	MS	upregulated in MS_met
SFPQ	-0.214419	0.609	0.398	0	MS_met	MS	downregulated in MS_met
SFSWAP	-0.302067	0.504	0.333	0	MS_met	MS	downregulated in MS_met
SFT2D1	0.383697	0.388	0.102	0	MS_met	MS	upregulated in MS_met
SGCB	0.214925	0.3	0.089	0	MS_met	MS	upregulated in MS_met
SGCD	0.31306	0.69	0.412	0	MS_met	MS	upregulated in MS_met
SGCE	0.432871	0.534	0.194	0	MS_met	MS	upregulated in MS_met
SGIP1	-0.53485	0.621	0.545	0	MS_met	MS	downregulated in MS_met
SGK1	-0.643916	0.779	0.719	0	MS_met	MS	downregulated in MS_met
SGMS1	-0.251386	0.716	0.56	0	MS_met	MS	downregulated in MS_met
SGPL1	0.381255	0.332	0.072	0	MS_met	MS	upregulated in MS_met
SH3BP5	0.280116	0.324	0.111	0	MS_met	MS	upregulated in MS_met
SH3D19	-0.527441	0.674	0.593	0	MS_met	MS	downregulated in MS_met
SH3GLB2	-0.255753	0.398	0.227	0	MS_met	MS	downregulated in MS_met
SH3KBP1	-0.408343	0.496	0.391	0	MS_met	MS	downregulated in MS_met
SH3TC2	-0.29075	0.631	0.474	0	MS_met	MS	downregulated in MS_met
SH3YL1	-0.285713	0.329	0.229	0	MS_met	MS	downregulated in MS_met
SHC4	0.241093	0.354	0.125	0	MS_met	MS	upregulated in MS_met
SHMT1	0.331962	0.326	0.11	0	MS_met	MS	upregulated in MS_met
SHROOM4	-0.548597	0.725	0.669	0	MS_met	MS	downregulated in MS_met
SHTN1	-0.606242	0.895	0.89	0	MS_met	MS	downregulated in MS_met
SIK2	-0.259054	0.56	0.409	0	MS_met	MS	downregulated in MS_met
SIK3	-0.529623	0.929	0.909	0	MS_met	MS	downregulated in MS_met
SIL1	-0.223659	0.351	0.219	0	MS_met	MS	downregulated in MS_met
SIPA1L1	-0.471595	0.333	0.292	0	MS_met	MS	downregulated in MS_met
SIPA1L3	-0.481348	0.426	0.361	0	MS_met	MS	downregulated in MS_met
SIRT2	0.574196	0.735	0.333	0	MS_met	MS	upregulated in MS_met
SKI	-0.208068	0.256	0.158	0	MS_met	MS	downregulated in MS_met
SKP1	0.516664	0.446	0.113	0	MS_met	MS	upregulated in MS_met
SLC11A2	0.206296	0.467	0.184	0	MS_met	MS	upregulated in MS_met
SLC12A2	0.430422	0.726	0.424	0	MS_met	MS	upregulated in MS_met
SLC16A1-AS1	-0.463165	0.318	0.269	0	MS_met	MS	downregulated in MS_met
SLC22A15	-0.784577	0.583	0.523	0	MS_met	MS	downregulated in MS_met
SLC22A17	0.85179	0.578	0.122	0	MS_met	MS	upregulated in MS_met
SLC24A2	-0.779385	0.939	0.949	0	MS_met	MS	downregulated in MS_met
SLC25A13	0.323108	0.757	0.487	0	MS_met	MS	upregulated in MS_met
SLC25A27	0.277287	0.482	0.196	0	MS_met	MS	upregulated in MS_met
SLC25A29	-0.201096	0.448	0.291	0	MS_met	MS	downregulated in MS_met
SLC25A3	0.413468	0.263	0.038	0	MS_met	MS	upregulated in MS_met
SLC26A3	-2.13074	0.366	0.643	0	MS_met	MS	downregulated in MS_met
SLC27A1	-0.360618	0.526	0.375	0	MS_met	MS	downregulated in MS_met
SLC27A6	-2.17195	0.301	0.57	0	MS_met	MS	downregulated in MS_met
SLC30A10	-2.16305	0.074	0.436	0	MS_met	MS	downregulated in MS_met
SLC35B3	0.222861	0.272	0.071	0	MS_met	MS	upregulated in MS_met
SLC35F5	0.338406	0.476	0.163	0	MS_met	MS	upregulated in MS_met
SLC38A2	0.92213	0.733	0.261	0	MS_met	MS	upregulated in MS_met
SLC38A9	-0.24173	0.348	0.241	0	MS_met	MS	downregulated in MS_met
SLC39A11	-0.532393	0.734	0.637	0	MS_met	MS	downregulated in MS_met
SLC39A6	0.42882	0.308	0.058	0	MS_met	MS	upregulated in MS_met
SLC44A1	-0.357077	0.959	0.948	0	MS_met	MS	downregulated in MS_met
SLC45A3	0.239736	0.295	0.087	0	MS_met	MS	upregulated in MS_met
SLC48A1	0.278948	0.479	0.184	0	MS_met	MS	upregulated in MS_met
SLC4A8	-0.360468	0.361	0.274	0	MS_met	MS	downregulated in MS_met
SLC6A15	0.236083	0.253	0.095	0	MS_met	MS	upregulated in MS_met
SLC7A14	0.676298	0.378	0.064	0	MS_met	MS	upregulated in MS_met
SLCO1A2	0.253143	0.831	0.61	0	MS_met	MS	upregulated in MS_met
SLCO3A1	-0.260565	0.833	0.719	0	MS_met	MS	downregulated in MS_met
SMARCA4	-0.383593	0.278	0.221	0	MS_met	MS	downregulated in MS_met
SMARCA5	0.386098	0.484	0.154	0	MS_met	MS	upregulated in MS_met
SMC6	-0.248195	0.332	0.227	0	MS_met	MS	downregulated in MS_met
SMCHD1	0.2766	0.58	0.26	0	MS_met	MS	upregulated in MS_met
SMG6	-0.292791	0.346	0.238	0	MS_met	MS	downregulated in MS_met
SMG7	-0.231236	0.282	0.192	0	MS_met	MS	downregulated in MS_met
SNAP23	0.266384	0.492	0.24	0	MS_met	MS	upregulated in MS_met
SNRNP70	-0.208561	0.65	0.396	0	MS_met	MS	downregulated in MS_met
SNX2	0.294007	0.423	0.165	0	MS_met	MS	upregulated in MS_met
SNX24	-0.275574	0.312	0.243	0	MS_met	MS	downregulated in MS_met
SNX29	-0.259225	0.615	0.497	0	MS_met	MS	downregulated in MS_met
SNX3	0.351888	0.504	0.206	0	MS_met	MS	upregulated in MS_met
SNX9	0.387449	0.734	0.395	0	MS_met	MS	upregulated in MS_met
SOBP	-0.227168	0.608	0.472	0	MS_met	MS	downregulated in MS_met
SOD1	0.991685	0.601	0.149	0	MS_met	MS	upregulated in MS_met
SORBS1	0.364638	0.478	0.265	0	MS_met	MS	upregulated in MS_met
SORCS2	-0.566484	0.564	0.494	0	MS_met	MS	downregulated in MS_met
SOS1	0.245612	0.627	0.37	0	MS_met	MS	upregulated in MS_met
SOX2	-0.435394	0.362	0.293	0	MS_met	MS	downregulated in MS_met
SPARC	0.78459	0.348	0.042	0	MS_met	MS	upregulated in MS_met
SPATA22	0.577861	0.323	0.036	0	MS_met	MS	upregulated in MS_met
SPATA6	-0.652365	0.509	0.46	0	MS_met	MS	downregulated in MS_met
SPCS2	0.306975	0.386	0.114	0	MS_met	MS	upregulated in MS_met
SPIDR	-0.351304	0.435	0.339	0	MS_met	MS	downregulated in MS_met
SPOCK1	-0.436235	0.919	0.85	0	MS_met	MS	downregulated in MS_met
SPP1	0.254231	0.79	0.587	0	MS_met	MS	upregulated in MS_met
SQLE	1.05515	0.487	0.083	0	MS_met	MS	upregulated in MS_met
SQSTM1	0.32538	0.539	0.235	0	MS_met	MS	upregulated in MS_met
SRCIN1	-0.675045	0.649	0.585	0	MS_met	MS	downregulated in MS_met
SREBF2	0.540613	0.716	0.328	0	MS_met	MS	upregulated in MS_met
SRGAP2C	0.380853	0.382	0.107	0	MS_met	MS	upregulated in MS_met
SRP14	0.904786	0.438	0.033	0	MS_met	MS	upregulated in MS_met
SRP54	0.229189	0.38	0.117	0	MS_met	MS	upregulated in MS_met
SRP9	0.310551	0.296	0.069	0	MS_met	MS	upregulated in MS_met
SRRM1	-0.381748	0.574	0.368	0	MS_met	MS	downregulated in MS_met
SRRM2	-0.25665	0.725	0.491	0	MS_met	MS	downregulated in MS_met
SRSF10	0.202072	0.379	0.135	0	MS_met	MS	upregulated in MS_met
SRSF11	-0.278519	0.684	0.461	0	MS_met	MS	downregulated in MS_met
SRSF5	0.881725	0.724	0.199	0	MS_met	MS	upregulated in MS_met
SRSF6	-0.250521	0.302	0.204	0	MS_met	MS	downregulated in MS_met
SRSF7	0.514088	0.401	0.084	0	MS_met	MS	upregulated in MS_met
SSBP1	0.235264	0.301	0.092	0	MS_met	MS	upregulated in MS_met
SSH2	-0.378151	0.789	0.691	0	MS_met	MS	downregulated in MS_met
SSNA1	0.380416	0.273	0.049	0	MS_met	MS	upregulated in MS_met
ST13	1.02854	0.727	0.264	0	MS_met	MS	upregulated in MS_met
ST3GAL4	-0.238062	0.268	0.183	0	MS_met	MS	downregulated in MS_met
ST3GAL5	0.305866	0.447	0.16	0	MS_met	MS	upregulated in MS_met
STAG2	0.26623	0.633	0.294	0	MS_met	MS	upregulated in MS_met
STAM	0.274918	0.36	0.125	0	MS_met	MS	upregulated in MS_met
STARD13	-0.591713	0.569	0.509	0	MS_met	MS	downregulated in MS_met
STAT3	0.659709	0.643	0.254	0	MS_met	MS	upregulated in MS_met
STEAP1B	0.211435	0.315	0.114	0	MS_met	MS	upregulated in MS_met
STIP1	0.309524	0.606	0.33	0	MS_met	MS	upregulated in MS_met
STK3	0.367769	0.646	0.334	0	MS_met	MS	upregulated in MS_met
STK38	0.303754	0.341	0.12	0	MS_met	MS	upregulated in MS_met
STMN1	0.956979	0.677	0.208	0	MS_met	MS	upregulated in MS_met
STMN4	0.397269	0.495	0.187	0	MS_met	MS	upregulated in MS_met
STX7	0.278629	0.402	0.16	0	MS_met	MS	upregulated in MS_met
STX8	-0.38118	0.299	0.249	0	MS_met	MS	downregulated in MS_met
STXBP3	0.244496	0.601	0.285	0	MS_met	MS	upregulated in MS_met
SUB1	0.293141	0.269	0.062	0	MS_met	MS	upregulated in MS_met
SUCLG1	0.335945	0.335	0.09	0	MS_met	MS	upregulated in MS_met
SUMO1	0.401572	0.289	0.052	0	MS_met	MS	upregulated in MS_met
SUN2	0.426168	0.753	0.387	0	MS_met	MS	upregulated in MS_met
SVIP	0.314939	0.527	0.24	0	MS_met	MS	upregulated in MS_met
SYMPK	-0.362695	0.272	0.201	0	MS_met	MS	downregulated in MS_met
SYNDIG1	-0.539403	0.608	0.53	0	MS_met	MS	downregulated in MS_met
SYNE1	-0.361855	0.45	0.352	0	MS_met	MS	downregulated in MS_met
SYNGR2	0.412787	0.348	0.081	0	MS_met	MS	upregulated in MS_met
SYPL1	0.408149	0.45	0.145	0	MS_met	MS	upregulated in MS_met
SYT11	0.790936	0.721	0.253	0	MS_met	MS	upregulated in MS_met
TAF1D	0.343711	0.576	0.206	0	MS_met	MS	upregulated in MS_met
TAF7	0.54085	0.383	0.08	0	MS_met	MS	upregulated in MS_met
TALDO1	0.470462	0.437	0.113	0	MS_met	MS	upregulated in MS_met
TANC2	-0.218925	0.577	0.448	0	MS_met	MS	downregulated in MS_met
TANGO6	-0.225405	0.284	0.186	0	MS_met	MS	downregulated in MS_met
TAPT1-AS1	-0.978997	0.373	0.458	0	MS_met	MS	downregulated in MS_met
TARS	0.660376	0.361	0.058	0	MS_met	MS	upregulated in MS_met
TBC1D12	0.386913	0.682	0.382	0	MS_met	MS	upregulated in MS_met
TBC1D15	0.372176	0.518	0.194	0	MS_met	MS	upregulated in MS_met
TBC1D22A	-0.35943	0.425	0.327	0	MS_met	MS	downregulated in MS_met
TBCD	-0.581788	0.421	0.37	0	MS_met	MS	downregulated in MS_met
TBCK	-0.253868	0.433	0.319	0	MS_met	MS	downregulated in MS_met
TCERG1	-0.21199	0.358	0.214	0	MS_met	MS	downregulated in MS_met
TCF12	-0.531923	0.905	0.869	0	MS_met	MS	downregulated in MS_met
TCF20	-0.226896	0.402	0.27	0	MS_met	MS	downregulated in MS_met
TCF4	-0.200196	0.881	0.759	0	MS_met	MS	downregulated in MS_met
TCP1	0.765296	0.434	0.075	0	MS_met	MS	upregulated in MS_met
TCP11L2	0.317159	0.503	0.225	0	MS_met	MS	upregulated in MS_met
TECPR2	-0.52568	0.489	0.39	0	MS_met	MS	downregulated in MS_met
TECR	-0.263913	0.463	0.318	0	MS_met	MS	downregulated in MS_met
TERF1	0.245538	0.322	0.097	0	MS_met	MS	upregulated in MS_met
TERF2IP	0.335075	0.519	0.186	0	MS_met	MS	upregulated in MS_met
TFCP2	-0.338742	0.388	0.283	0	MS_met	MS	downregulated in MS_met
TFEB	-0.372815	0.539	0.397	0	MS_met	MS	downregulated in MS_met
TGOLN2	0.332603	0.386	0.116	0	MS_met	MS	upregulated in MS_met
THADA	-0.223671	0.373	0.271	0	MS_met	MS	downregulated in MS_met
TIAL1	0.36828	0.543	0.188	0	MS_met	MS	upregulated in MS_met
TIAM1	0.236221	0.503	0.244	0	MS_met	MS	upregulated in MS_met
TIAM2	-0.203999	0.409	0.287	0	MS_met	MS	downregulated in MS_met
TIMM23B	-1.19086	0.253	0.321	0	MS_met	MS	downregulated in MS_met
TIMP2	0.212699	0.626	0.307	0	MS_met	MS	upregulated in MS_met
TKT	0.640356	0.39	0.079	0	MS_met	MS	upregulated in MS_met
TLE4	-0.287103	0.84	0.668	0	MS_met	MS	downregulated in MS_met
TLN2	-0.471056	0.409	0.348	0	MS_met	MS	downregulated in MS_met
TM9SF3	0.239154	0.418	0.152	0	MS_met	MS	upregulated in MS_met
TMBIM6	0.415864	0.703	0.32	0	MS_met	MS	upregulated in MS_met
TMED4	0.251432	0.27	0.068	0	MS_met	MS	upregulated in MS_met
TMED5	0.324073	0.295	0.078	0	MS_met	MS	upregulated in MS_met
TMEFF2	-0.540469	0.738	0.72	0	MS_met	MS	downregulated in MS_met
TMEM151A	-0.412468	0.397	0.293	0	MS_met	MS	downregulated in MS_met
TMEM165	-0.271225	0.893	0.793	0	MS_met	MS	downregulated in MS_met
TMEM206	0.304224	0.34	0.095	0	MS_met	MS	upregulated in MS_met
TMEM230	-0.290886	0.329	0.219	0	MS_met	MS	downregulated in MS_met
TMEM235	0.242569	0.459	0.176	0	MS_met	MS	upregulated in MS_met
TMEM258	0.508885	0.326	0.045	0	MS_met	MS	upregulated in MS_met
TMEM259	0.233054	0.356	0.113	0	MS_met	MS	upregulated in MS_met
TMEM30A	0.210333	0.349	0.109	0	MS_met	MS	upregulated in MS_met
TMEM50A	0.331921	0.285	0.059	0	MS_met	MS	upregulated in MS_met
TMEM59	0.752506	0.665	0.218	0	MS_met	MS	upregulated in MS_met
TMEM65	0.259889	0.284	0.102	0	MS_met	MS	upregulated in MS_met
TMEM87A	0.304281	0.676	0.331	0	MS_met	MS	upregulated in MS_met
TMEM98	0.737774	0.602	0.215	0	MS_met	MS	upregulated in MS_met
TMPO	0.312014	0.262	0.064	0	MS_met	MS	upregulated in MS_met
TMSB4X	0.963504	0.641	0.172	0	MS_met	MS	upregulated in MS_met
TMTC4	0.457261	0.677	0.31	0	MS_met	MS	upregulated in MS_met
TNKS	-0.210019	0.737	0.566	0	MS_met	MS	downregulated in MS_met
TNPO1	0.298344	0.523	0.216	0	MS_met	MS	upregulated in MS_met
TNRC6A	-0.204843	0.693	0.498	0	MS_met	MS	downregulated in MS_met
TNRC6B	-0.32504	0.854	0.71	0	MS_met	MS	downregulated in MS_met
TNRC6C	-0.386416	0.8	0.651	0	MS_met	MS	downregulated in MS_met
TOB2	-0.577484	0.441	0.37	0	MS_met	MS	downregulated in MS_met
TOMM20	0.369293	0.371	0.099	0	MS_met	MS	upregulated in MS_met
TOP1	0.355804	0.528	0.232	0	MS_met	MS	upregulated in MS_met
TOP2B	0.259842	0.501	0.198	0	MS_met	MS	upregulated in MS_met
TP53TG5	-0.237605	0.384	0.211	0	MS_met	MS	downregulated in MS_met
TPD52	-0.261346	0.42	0.319	0	MS_met	MS	downregulated in MS_met
TPPP	0.446897	0.709	0.349	0	MS_met	MS	upregulated in MS_met
TPST1	0.3923	0.371	0.153	0	MS_met	MS	upregulated in MS_met
TPT1	0.958548	0.6	0.137	0	MS_met	MS	upregulated in MS_met
TPTEP2-CSNK1E	-0.218478	0.405	0.262	0	MS_met	MS	downregulated in MS_met
TRA2B	0.248925	0.486	0.2	0	MS_met	MS	upregulated in MS_met
TRAPPC12	-0.233457	0.384	0.25	0	MS_met	MS	downregulated in MS_met
TRIM13	0.463152	0.352	0.078	0	MS_met	MS	upregulated in MS_met
TRIM2	-0.279138	0.922	0.848	0	MS_met	MS	downregulated in MS_met
TRIM23	0.288954	0.294	0.072	0	MS_met	MS	upregulated in MS_met
TRIP11	-0.420792	0.396	0.294	0	MS_met	MS	downregulated in MS_met
TRIQK	0.233498	0.262	0.093	0	MS_met	MS	upregulated in MS_met
TRMT11	-0.400666	0.358	0.291	0	MS_met	MS	downregulated in MS_met
TRMT13	0.216459	0.399	0.152	0	MS_met	MS	upregulated in MS_met
TRPM6	0.308404	0.357	0.117	0	MS_met	MS	upregulated in MS_met
TSC22D1	0.556801	0.496	0.182	0	MS_met	MS	upregulated in MS_met
TSC22D2	0.236904	0.419	0.197	0	MS_met	MS	upregulated in MS_met
TSC22D3	-0.226669	0.311	0.202	0	MS_met	MS	downregulated in MS_met
TSC22D4	0.938818	0.642	0.189	0	MS_met	MS	upregulated in MS_met
TSGA10	-0.434985	0.409	0.324	0	MS_met	MS	downregulated in MS_met
TSPAN5	-0.228594	0.774	0.634	0	MS_met	MS	downregulated in MS_met
TSTD3	0.427865	0.407	0.134	0	MS_met	MS	upregulated in MS_met
TTC1	0.336171	0.43	0.155	0	MS_met	MS	upregulated in MS_met
TTC17	-0.216966	0.552	0.39	0	MS_met	MS	downregulated in MS_met
TTC3	-0.242732	0.695	0.488	0	MS_met	MS	downregulated in MS_met
TTC37	0.314261	0.584	0.274	0	MS_met	MS	upregulated in MS_met
TTC7B	-0.286502	0.287	0.214	0	MS_met	MS	downregulated in MS_met
TTLL11	-0.31043	0.575	0.446	0	MS_met	MS	downregulated in MS_met
TTLL7	-0.543649	0.917	0.882	0	MS_met	MS	downregulated in MS_met
TTYH1	0.246054	0.553	0.236	0	MS_met	MS	upregulated in MS_met
TUBA1A	1.88971	0.864	0.269	0	MS_met	MS	upregulated in MS_met
TUBA1B	1.12606	0.613	0.131	0	MS_met	MS	upregulated in MS_met
TUBB	0.468708	0.273	0.038	0	MS_met	MS	upregulated in MS_met
TUBB2B	0.796709	0.261	0.03	0	MS_met	MS	upregulated in MS_met
TUBB4A	0.646454	0.7	0.279	0	MS_met	MS	upregulated in MS_met
TULP4	-0.409217	0.762	0.655	0	MS_met	MS	downregulated in MS_met
TXNRD1	0.880567	0.489	0.08	0	MS_met	MS	upregulated in MS_met
UACA	-0.430819	0.305	0.216	0	MS_met	MS	downregulated in MS_met
UBA52	0.278215	0.276	0.079	0	MS_met	MS	upregulated in MS_met
UBA6	0.416071	0.517	0.191	0	MS_met	MS	upregulated in MS_met
UBB	1.7986	0.716	0.072	0	MS_met	MS	upregulated in MS_met
UBC	1.77229	0.792	0.188	0	MS_met	MS	upregulated in MS_met
UBE2B	0.657005	0.709	0.313	0	MS_met	MS	upregulated in MS_met
UBE2D3	0.260875	0.766	0.447	0	MS_met	MS	upregulated in MS_met
UBE2G2	-0.236269	0.33	0.224	0	MS_met	MS	downregulated in MS_met
UBE2K	-0.20901	0.465	0.302	0	MS_met	MS	downregulated in MS_met
UBE2R2	-0.216694	0.654	0.438	0	MS_met	MS	downregulated in MS_met
UBE2Z	-0.201236	0.442	0.28	0	MS_met	MS	downregulated in MS_met
UBL3	0.210121	0.668	0.375	0	MS_met	MS	upregulated in MS_met
UBN2	-0.241175	0.434	0.285	0	MS_met	MS	downregulated in MS_met
UBQLN1	0.458064	0.512	0.186	0	MS_met	MS	upregulated in MS_met
UBR2	0.292148	0.631	0.317	0	MS_met	MS	upregulated in MS_met
UBR3	0.245494	0.737	0.427	0	MS_met	MS	upregulated in MS_met
UBXN2A	-0.303557	0.314	0.231	0	MS_met	MS	downregulated in MS_met
UCHL1	0.366063	0.265	0.082	0	MS_met	MS	upregulated in MS_met
UFL1	0.257435	0.396	0.127	0	MS_met	MS	upregulated in MS_met
UFSP2	0.368706	0.289	0.061	0	MS_met	MS	upregulated in MS_met
UGDH-AS1	-0.20332	0.29	0.188	0	MS_met	MS	downregulated in MS_met
UGGT2	-0.238558	0.455	0.327	0	MS_met	MS	downregulated in MS_met
UHRF2	-0.633813	0.404	0.353	0	MS_met	MS	downregulated in MS_met
UNC5B	0.395963	0.478	0.166	0	MS_met	MS	upregulated in MS_met
UNC5C	-0.550919	0.859	0.857	0	MS_met	MS	downregulated in MS_met
UPF2	-0.225518	0.292	0.184	0	MS_met	MS	downregulated in MS_met
UQCRC2	0.236771	0.328	0.105	0	MS_met	MS	upregulated in MS_met
USP14	0.215508	0.42	0.163	0	MS_met	MS	upregulated in MS_met
USP16	0.228696	0.344	0.11	0	MS_met	MS	upregulated in MS_met
USP32	0.352277	0.761	0.459	0	MS_met	MS	upregulated in MS_met
USP33	0.231787	0.599	0.28	0	MS_met	MS	upregulated in MS_met
USP40	-0.26687	0.385	0.269	0	MS_met	MS	downregulated in MS_met
USP8	-0.272261	0.293	0.192	0	MS_met	MS	downregulated in MS_met
USP9X	0.362949	0.526	0.193	0	MS_met	MS	upregulated in MS_met
UTP23	-0.208647	0.329	0.242	0	MS_met	MS	downregulated in MS_met
VAPA	0.237598	0.629	0.311	0	MS_met	MS	upregulated in MS_met
VCP	0.236755	0.304	0.09	0	MS_met	MS	upregulated in MS_met
VDAC3	0.516374	0.288	0.029	0	MS_met	MS	upregulated in MS_met
VEZF1	0.219579	0.475	0.197	0	MS_met	MS	upregulated in MS_met
VPS35L	-0.295139	0.527	0.384	0	MS_met	MS	downregulated in MS_met
VTI1A	-0.32237	0.534	0.45	0	MS_met	MS	downregulated in MS_met
VWA1	0.412106	0.519	0.155	0	MS_met	MS	upregulated in MS_met
WAC	0.546581	0.761	0.372	0	MS_met	MS	upregulated in MS_met
WASHC1	-0.518837	0.38	0.31	0	MS_met	MS	downregulated in MS_met
WASHC4	0.209188	0.486	0.198	0	MS_met	MS	upregulated in MS_met
WBP2	0.717728	0.518	0.101	0	MS_met	MS	upregulated in MS_met
WDPCP	-0.448096	0.581	0.486	0	MS_met	MS	downregulated in MS_met
WDR37	0.225907	0.385	0.142	0	MS_met	MS	upregulated in MS_met
WDR41	0.207436	0.376	0.16	0	MS_met	MS	upregulated in MS_met
WDR60	-0.345525	0.252	0.186	0	MS_met	MS	downregulated in MS_met
WDR61	0.990441	0.47	0.068	0	MS_met	MS	upregulated in MS_met
WDSUB1	0.202059	0.288	0.098	0	MS_met	MS	upregulated in MS_met
WSB1	0.76233	0.865	0.463	0	MS_met	MS	upregulated in MS_met
WWOX	-0.533445	0.83	0.804	0	MS_met	MS	downregulated in MS_met
WWP2	-0.270809	0.38	0.247	0	MS_met	MS	downregulated in MS_met
XPO1	0.359522	0.737	0.414	0	MS_met	MS	upregulated in MS_met
XPO5	0.33184	0.29	0.071	0	MS_met	MS	upregulated in MS_met
XRCC5	0.229108	0.56	0.251	0	MS_met	MS	upregulated in MS_met
XRCC6	0.220581	0.281	0.08	0	MS_met	MS	upregulated in MS_met
XRRA1	-0.254159	0.355	0.241	0	MS_met	MS	downregulated in MS_met
YARS	0.507503	0.401	0.122	0	MS_met	MS	upregulated in MS_met
YBX1	0.486177	0.324	0.06	0	MS_met	MS	upregulated in MS_met
YWHAB	0.460964	0.425	0.127	0	MS_met	MS	upregulated in MS_met
YWHAE	0.405858	0.601	0.221	0	MS_met	MS	upregulated in MS_met
YWHAQ	0.287937	0.677	0.324	0	MS_met	MS	upregulated in MS_met
YWHAZ	0.412863	0.447	0.148	0	MS_met	MS	upregulated in MS_met
ZBTB16	-0.751611	0.564	0.488	0	MS_met	MS	downregulated in MS_met
ZBTB7A	-0.866906	0.329	0.38	0	MS_met	MS	downregulated in MS_met
ZBTB8OS	-0.534779	0.288	0.266	0	MS_met	MS	downregulated in MS_met
ZC3H13	-0.432505	0.462	0.37	0	MS_met	MS	downregulated in MS_met
ZC3H15	0.245659	0.28	0.081	0	MS_met	MS	upregulated in MS_met
ZC3H6	0.453853	0.56	0.199	0	MS_met	MS	upregulated in MS_met
ZCCHC24	-0.430619	0.655	0.521	0	MS_met	MS	downregulated in MS_met
ZDHHC17	0.205346	0.474	0.198	0	MS_met	MS	upregulated in MS_met
ZDHHC20	-0.258762	0.843	0.708	0	MS_met	MS	downregulated in MS_met
ZEB2	-0.257001	0.902	0.829	0	MS_met	MS	downregulated in MS_met
ZER1	-0.314334	0.443	0.314	0	MS_met	MS	downregulated in MS_met
ZFAND3	-0.216009	0.745	0.586	0	MS_met	MS	downregulated in MS_met
ZFAND5	0.510881	0.484	0.15	0	MS_met	MS	upregulated in MS_met
ZFHX4	-0.214146	0.561	0.397	0	MS_met	MS	downregulated in MS_met
ZFR	0.289513	0.679	0.343	0	MS_met	MS	upregulated in MS_met
ZFYVE16	-0.381271	0.63	0.408	0	MS_met	MS	downregulated in MS_met
ZHX2	-0.466179	0.677	0.563	0	MS_met	MS	downregulated in MS_met
ZHX3	-0.542128	0.476	0.399	0	MS_met	MS	downregulated in MS_met
ZMAT1	-0.760441	0.263	0.29	0	MS_met	MS	downregulated in MS_met
ZMYND8	-0.657023	0.479	0.425	0	MS_met	MS	downregulated in MS_met
ZNF131	-0.27766	0.328	0.223	0	MS_met	MS	downregulated in MS_met
ZNF207	0.243543	0.574	0.24	0	MS_met	MS	upregulated in MS_met
ZNF208	0.512991	0.274	0.046	0	MS_met	MS	upregulated in MS_met
ZNF280D	-0.353876	0.565	0.389	0	MS_met	MS	downregulated in MS_met
ZNF302	0.632562	0.428	0.078	0	MS_met	MS	upregulated in MS_met
ZNF397	-0.281334	0.492	0.332	0	MS_met	MS	downregulated in MS_met
ZNF407	-0.274489	0.297	0.236	0	MS_met	MS	downregulated in MS_met
ZNF462	-0.28485	0.394	0.278	0	MS_met	MS	downregulated in MS_met
ZNF483	0.325203	0.587	0.274	0	MS_met	MS	upregulated in MS_met
ZNF529	0.234573	0.34	0.107	0	MS_met	MS	upregulated in MS_met
ZNF536	-0.252023	0.868	0.789	0	MS_met	MS	downregulated in MS_met
ZNF565	0.789007	0.552	0.13	0	MS_met	MS	upregulated in MS_met
ZNF609	-0.508165	0.506	0.418	0	MS_met	MS	downregulated in MS_met
ZNF652	-0.379194	0.703	0.532	0	MS_met	MS	downregulated in MS_met
ZNF680	0.384494	0.355	0.114	0	MS_met	MS	upregulated in MS_met
ZNF706	0.347715	0.643	0.301	0	MS_met	MS	upregulated in MS_met
ZNF708	0.401975	0.664	0.297	0	MS_met	MS	upregulated in MS_met
ZNF721	-0.304654	0.416	0.28	0	MS_met	MS	downregulated in MS_met
ZNF780B	-0.41303	0.307	0.236	0	MS_met	MS	downregulated in MS_met
ZSCAN18	0.328586	0.373	0.104	0	MS_met	MS	upregulated in MS_met
ZSWIM6	-0.413453	0.854	0.791	0	MS_met	MS	downregulated in MS_met
TAF3	-0.232546	0.26	0.194	1.67680939542061e-319	MS_met	MS	downregulated in MS_met
SMOC1	-0.594785	0.241	0.255	6.87491852122449e-318	MS_met	MS	downregulated in MS_met
KIRREL3	-0.317848	0.813	0.744	3.20438275464878e-316	MS_met	MS	downregulated in MS_met
BTBD9	-0.288267	0.391	0.328	7.11470226476963e-316	MS_met	MS	downregulated in MS_met
NKAIN2	-0.364397	0.889	0.877	7.65295808069965e-316	MS_met	MS	downregulated in MS_met
KCTD8	-0.25791	0.596	0.523	1.28668560437708e-312	MS_met	MS	downregulated in MS_met
SLX4IP	-0.244099	0.266	0.213	0	MS_met	MS	downregulated in MS_met
LINC01608	-0.344836	0.424	0.371	1.11072e-301	MS_met	MS	downregulated in MS_met
2024-09-07	0.25459	0.927	0.772	7.70481e-300	MS_met	MS	upregulated in MS_met
TMEM117	-0.209421	0.376	0.302	6.30862e-299	MS_met	MS	downregulated in MS_met
ZSWIM5	-0.288456	0.261	0.212	6.96255e-296	MS_met	MS	downregulated in MS_met
CNTNAP3	0.250638	0.281	0.137	4.97896e-295	MS_met	MS	upregulated in MS_met
UBA6-AS1	-0.40348	0.296	0.28	6.19917e-295	MS_met	MS	downregulated in MS_met
LRRC7	-0.278713	0.667	0.599	8.75669e-295	MS_met	MS	downregulated in MS_met
PDE4B	-0.379899	0.943	0.937	8.94356e-294	MS_met	MS	downregulated in MS_met
TMEM144	0.392893	0.913	0.79	7.17661e-293	MS_met	MS	upregulated in MS_met
UTY	0.415046	0.529	0.324	2.5281e-284	MS_met	MS	upregulated in MS_met
DPH6-DT	-0.273509	0.277	0.233	1.86627e-283	MS_met	MS	downregulated in MS_met
UMAD1	-0.21453	0.337	0.275	3.63888e-270	MS_met	MS	downregulated in MS_met
USP9Y	0.37595	0.264	0.113	2.14683e-269	MS_met	MS	upregulated in MS_met
NTM	0.253242	0.885	0.721	3.99967e-268	MS_met	MS	upregulated in MS_met
PALM2	-0.458291	0.352	0.349	1.47925e-267	MS_met	MS	downregulated in MS_met
STPG2	-0.623479	0.243	0.293	1.46078e-263	MS_met	MS	downregulated in MS_met
SETBP1	-0.236741	0.254	0.212	1.8688e-263	MS_met	MS	downregulated in MS_met
SAMD4A	0.293664	0.3	0.155	6.14105e-263	MS_met	MS	upregulated in MS_met
DOCK10	-0.234236	0.953	0.907	2.71506e-251	MS_met	MS	downregulated in MS_met
NCKAP5	-0.245292	0.852	0.795	2.59655e-247	MS_met	MS	downregulated in MS_met
FRMD5	-0.321003	0.95	0.939	1.56329e-246	MS_met	MS	downregulated in MS_met
LMCD1-AS1	-0.303342	0.514	0.472	5.74169e-246	MS_met	MS	downregulated in MS_met
DPYD	-0.225441	0.874	0.821	2.29655e-239	MS_met	MS	downregulated in MS_met
CLASP2	0.243906	0.955	0.862	1.17208e-237	MS_met	MS	upregulated in MS_met
TMTC2	-0.333212	0.912	0.895	5.86703e-234	MS_met	MS	downregulated in MS_met
FHIT	-0.213415	0.743	0.676	5.22773e-231	MS_met	MS	downregulated in MS_met
NAALADL2	-0.384964	0.42	0.38	5.67228e-231	MS_met	MS	downregulated in MS_met
SLC5A11	-0.286046	0.635	0.562	1.17755e-228	MS_met	MS	downregulated in MS_met
TF	0.35708	0.913	0.783	1.31751e-224	MS_met	MS	upregulated in MS_met
KCNIP4	0.203936	0.294	0.197	2.58141e-213	MS_met	MS	upregulated in MS_met
PIP4K2A	0.264261	0.968	0.896	3.70599e-210	MS_met	MS	upregulated in MS_met
ERBIN	0.349204	0.945	0.844	6.15692e-198	MS_met	MS	upregulated in MS_met
LINC01170	-0.22313	0.333	0.267	2.96902e-197	MS_met	MS	downregulated in MS_met
LINC01505	-0.484729	0.339	0.359	1.64332e-195	MS_met	MS	downregulated in MS_met
CTNNA3	-0.265567	0.951	0.942	4.51652e-175	MS_met	MS	downregulated in MS_met
MAN2A1	-0.260141	0.925	0.903	4.30297e-174	MS_met	MS	downregulated in MS_met
DLG2	-0.239299	0.974	0.972	3.86196e-169	MS_met	MS	downregulated in MS_met
AC012593.1	-0.323377	0.291	0.265	1.16959e-140	MS_met	MS	downregulated in MS_met
ERBB4	-0.212157	0.724	0.708	8.07274e-124	MS_met	MS	downregulated in MS_met
ST18	-0.254624	0.927	0.929	6.98833e-109	MS_met	MS	downregulated in MS_met
XIST	-0.512628	0.289	0.339	8.83042e-94	MS_met	MS	downregulated in MS_met

## Sheet: S8
Supplementary Table 8
Reagents for culturing hESCs, monolayer oligodendrocytes and cortical organoids
Reagent	Catalogue number	Supplier	Notes
StemMACS iPS-Brew XF, human	30-104-368	Miltenyi Biotec Inc
Rock Inhibitor y-27632	S1049	EMD Chemicals
IMDM	21980032	Thermo Fisher Scientific
DMEM/F-12	11320074	Thermo Fisher Scientific
Chemically Defined Lipid Concentrate	11905031	LifeTechnologies
Monothioglycerol	M6145	Sigma-Aldrich
Insulin	1376497	Roche
Transferrin	10652202001	Sigma-Aldrich
Antibiotic Antimycotic Solution (100×), Stabilized	A5955-20ML	Sigma-Aldrich
N-acetyl cysteine	A9165	Sigma-Aldrich
Activin Inhibitor (SB 431542)	S4317-5MG	Sigma-Aldrich
LDN193189	S2618	Sratech
Advanced DMEM/F-12	12634028	Thermo Fisher Scientific
B27 minus vitamin A	12587-010	Thermo Fisher Scientific	cortical organoids
B-27 Supplement (50X), serum free	17504001	Thermo Fisher Scientific	monolayer oligodendroglia
N-2 Supplement (100X)	17502001	Thermo Fisher Scientific
GlutaMAX™ Supplement	35050038	Thermo Fisher Scientific
Purmorphamine	540220-5MG	Merck
FGF-2	100-18B	Peprotech
Retinoic acid	R2625	Sigma-Aldrich
Heparin sodium salt from porcine intestinal mucosa	H3149-10KU	Sigma-Aldrich
Accutase® solution	A6964-100ML	Sigma-Aldrich
PDGFRa	100-13A-100ug	Peprotech
SAG	566660-1MG	Merck
IGF	291-G1-200	R&D Systems
T3	T6397	Sigma-Aldrich	monolayer oligodendroglia
T3	T2877	Sigma-Aldrich	cortical organoids
Papain Dissociation System	LK003150	Worthington Biochemical Corporation
Laminin	L2020	Sigma-Aldrich
Fibronectin	F2006	Sigma-Aldrich
Poly-L-ornithine solution	P4957	Sigma-Aldrich
Matrigel Basement Membrane Matrix, Growth Factor Reduced	354230	Scientific Laboratory Supplies
ITS Liquid Media Supplement (100×)	I3146-5ML	Sigma-Aldrich
Essential 8™ Medium	A1517001	LifeTechnologies
Vitronectin	A14700	Thermo Fisher Scientific
MEM	11140076	Thermo Fisher Scientific
β-mercaptoethanol	M3148	Sigma-Aldrich
UltraPure™ 0.5M EDTA, pH 8.0	15575020	Thermo Fisher Scientific
Essential 6™ Medium	A1516401	LifeTechnologies
Dorsomorphine	P5499-5MG	Sigma-Aldrich
EGF	236-EG-01M	R&D Systems
FGF-10	100-26-25UG	Peprotech
IPW-2	S7085	Sratech
BDNF	450-02	Peprotech
Biotin	B4639	Sigma-Aldrich
NT-3	450-03	Peprotech
cAMP	D0627	Sigma-Aldrich
HGF	315-23	Peprotech
Ascorbic acid	323-44822	Wako Pure Chemicals

## Sheet: S9
Supplementary table 9
Primary antibodies
Antibody	Host species	Catalogue number	Supplier Name	Clone name	LOT number	Dilution
HuNu	mouse	MAB1281	Millipore	clone 235-1	3438582 and 4202564	1:400
MBP	rat	MCA409S	AbD Serotec	clone 12	158446	1:250
O4	mouse	MAB1326	R&D Systems	NA	HWW1221061	1:400
OLIG2	goat	AF2418	R&D Systems	polyclonal	UPA0921091	1:400
OLIG2	rabbit	AB9610	Millipore	polyclonal	3857662	1:400
PDGFRa	rabbit	sc-398206	Santa Cruz Biotechnology	clone 9	8	1:200
MBP	chicken	CPCA-MBP	Encor	polyclonal	6350	1:2000
APC/CC1	mouse	ab16794	Abcam	clone CC-1	GR322482-2	1:400
OLIG2	rabbit	HPA003254	Atlas Antibodies	polyclonal	C114365	1:400 - 1:200
TOMM20	rabbit	11802-1-AP	Proteintech	polyclonal	125227	1:2000
CHCHD2	rabbit	19424-1-AP	Proteintech	polyclonal	81186	1:1000
B-TUBULIN	mouse	T5293	Sigma	clone 2-28-33	426882	1:100

[truncated: 2 more sheets: S10, S11]
