# Supplementary material for: Metformin alters mitochondria-related metabolism and enhances human oligodendrocyte function
Source: Nat Commun. 2025 Aug 30;16:8126. doi: 10.1038/s41467-025-63279-4 (PMC12398550; doi:10.1038/s41467-025-63279-4)
Supplement: Supplementary file 6 — Source Data [file 41467_2025_63279_MOESM6_ESM.xlsx]

## Sheet: Figure 1C
	Figure 1C	Biological Replicate						Mean	SD	SEM
		i	ii	iii	iv	v	vi
	Vehicle (ddH2O)	0.82	1.05	1.13	1.03	0.97		1	0.1158	0.05177
	Metformin	1.4	1.18	1.52	2.36	1.16		1.524	0.4912	0.2197
	Vehicle (DMSO)	0.91	1.05	1.04	1.24	1.22	0.54	1	0.2568	0.1048
	Clemastine	1.12	1.89	1.58	1.78	1.27	1.24	1.48	0.316	0.129

## Sheet: Figure 2C
	Figure 2C	Biological Replicate					Mean	SD	SEM
		i	ii	iii	iv	v
	Vehicle (ddH2O)	0.14	0.22	0.03	0.01	0.05	1	0.9952	0.4451
	Metformin	0.25	1.04	0.16	0.37	0.88	5.936	4.32	1.932

## Sheet: Figure 3B
	Figure 3B	Biological Replicate											Mean	SD	SEM
		i	ii	iii	iv	v	vi	vii	viii	ix	x	xi
	Myelinated	25.18	25.78	23.44	13.17	19.65	12.04	10.65	15.61	11.15	8.93	12.04	16.15	6.245	1.883
	Unmyelinated	74.82	74.22	76.56	86.83	80.35	87.96	89.35	84.39	88.85	91.07	87.96	83.85	6.245	1.883

## Sheet: Figure 3C
	Figure 3C	Biological Replicate						Mean	SD	SEM
		i	ii	iii	iv	v	vi
	Vehicle (ddH2O)_myelinated	25.18	25.78	23.44	13.17	19.65		21.44	5.206	2.328
	Metformin_myelinated	74.82	74.22	76.56	86.83	80.35		28.21	1.932	0.7889
	Vehicle (ddH2O)_unmyelinated	29.12	31.49	27.78	26.57	26.16	28.13	78.56	5.206	2.328
	Metformin_unmyelinated	70.88	68.51	72.22	73.43	73.84	71.88	71.78	2.16	0.966

## Sheet: Figure 4B
	Figure 4B	Replicates																						Mean	SD	SEM
		i	ii	iii	iv	v	vi	vii	viii	ix	x	xi	xii	xiii	xiv	xv	xvi	xvii	xviii	xix	xx	xxi	xxii
	ctrl_chimera_1	0	0	0	0	0	0.061	0.069	0	0.051														0.0181	0.02945	0.009314
	ctrl_chimera_2	0.079	0.125	0	0	0	0.036	0.079	0	0.041	0.069	0.158	0	0	0.07	0	0	0	0	0	0	0.11	0.095	0.03748	0.04978	0.01038
	ctrl_chimera_3	0	0	0.07	0	0	0	0	0	0	0.11	0.095												0.03608	0.0567	0.01637
	met_chimera_1	0	0.024	0	0	0	0	0.087	0.084	0	0	0	0											0.015	0.03198	0.008871
	met_chimera_2	0.154	0.098	0.237	0.166	0.111	0.125	0.204	0.169															0.1576	0.04397	0.01466
	met_chimera_3	0.203	0.127	0.191	0	0.09	0.103	0.052	0.083	0.036	0.111	0.113												0.1008	0.06058	0.01827
	met_chimera_4	0.108	0.058	0.123	0.083	0.118	0.137	0.086	0.195	0.104	0.09	0	0	0	0	0								0.07347	0.0616	0.0159
	met_chimera_5	0.061	0	0.064	0.152	0.148	0	0	0.074	0.113	0	0												0.05564	0.06084	0.01835
	met_chimera_6	0.1	0.107	0.091	0	0.223	0.15	0.091	0.241	0	0													0.1003	0.08674	0.02743
	Figure 4B - Averages	Biological Replicate					Mean	SD	SEM
		i	ii	iii	iv	v
	Vehicle (ddH2O)	0.018	0.037	0.041	0.015		1	0.9952	0.4451
	Metformin	0.158	0.107	0.073	0.056	0.1	5.936	4.32	1.932

## Sheet: Figure 4D
	Figure 4D	Replicates								Mean	SD	SEM
		i	ii	iii	iv	v	vi	vii	viii
	ctrl_chimera_1	0.0018	0.0066	0.0901	0.0185	0.0103	0.0063			0.02227	0.0337	0.01376
	ctrl_chimera_2	0.0503	0.0938	0.0598	0.0106	0.1643	0.0909	0.0476		0.0739	0.04884	0.01846
	ctrl_chimera_3	0.0656	0.0323	0.0848	0.0848	0.0255	0.085	0.1411	0.0464	0.07069	0.03721	0.01316
	met_chimera_1	0.0405	0.0945	0.1095	0.0608	0.0507	0.0439	0.1051		0.07214	0.02991	0.01131
	met_chimera_2	0.0566	0.1501	0.0615	0.0721	0.0656	0.1303	0.1194		0.09366	0.03841	0.01452
	met_chimera_3	0.1007	0.088	0.1266	0.0733	0.1202	0.2043	0.1572		0.1243	0.04468	0.01689
	met_chimera_4	0.0578	0.0653	0.0442	0.0267	0.0459	0.0773	0.1038		0.06014	0.02519	0.009522
	met_chimera_5	0.1376	0.0676	0.0467	0.0969	0.0479	0.1148	0.1015		0.08757	0.03456	0.01306
	met_chimera_6	0.0292	0.0915	0.0819	0.0935	0.1426	0.1857	0.1132		0.1054	0.04931	0.01864
	Figure 4D - Averages	Biological Replicate						Mean	SD	SEM
		i	ii	iii	iv	v	vi
	Vehicle (ddH2O)	0.02	0.07	0.07				1	0.9952	0.4451
	Metformin	0.07	0.09	0.12	0.6	0.9	0.11	5.936	4.32	1.932

## Sheet: Figure 4H
		Figure 4H -EIF1	Biological Replicate			Mean	SD	SEM
			i	ii	iii
		Vehicle (ddH2O)	23.601	39.298	48.687	37.2	12.67	7.318
		Metformin	93.201	118.484	50.848	87.51	34.18	19.73
		Figure 4H -NDUFA11	Biological Replicate			Mean	SD	SEM
			i	ii	iii
		Vehicle (ddH2O)	7.347	76.788	42.26	42.13	34.72	20.05
		Metformin	118.826	66.356	91.161	92.11	26.25	15.15

## Sheet: Figure 4I
											order of samples
		TOMM20			CHCHD2			TUB			M3	C3	M2	C2	M1	C1	Ladder
	M3	1	4104.76		1	9213.97		1	83584.6
	C3	2	3544.26		2	6793.9		2	82830.5
	M2	3	3976.13		3	9902.66		3	95900.2
	C2	4	2103.89		4	4872.95		4	67725.4
	M1	5	3173.84		5	8355.44		5	70826.4
	C1	6	2263.84		6	5690.73		6	63068.3

## Sheet: Figure S1A
	Figure S1A - O4 FC	Biological Replicate					Mean	SD	SEM
		i	ii	iii	iv	v
	Vehicle (ddH2O)	1.22	0.8	0.98	0.79	1.21	1	0.2104	0.09407
	Metformin	1.27	1.33	1.83	1.88	2.19	1.7	0.3909	0.1748
	Vehicle (DMSO)	1.08	1.04	0.88	0.84	1.16	1	0.1356	0.06066
	Clemastine	1.62	1.63	1.3	1.29	2.73	1.714	0.5915	0.2645
	Figure S1A - O4 %	Biological Replicate					Mean	SD	SEM
		i	ii	iii	iv	v
	Vehicle (ddH2O)	17.07	13.76	11.19	10.74	16.36	1	0.2104	0.09407
	Metformin	18.66	17.77	25.57	25.43	29.65	1.7	0.3909	0.1748
	Vehicle (DMSO)	11.96	14.2	14.71	12.25	8.92	1	0.1356	0.06066
	Clemastine	17.69	22.09	22.14	13.61	28.91	1.714	0.5915	0.2645
	Figure S1A - MBP %	Biological Replicate						Mean	SD	SEM
		i	ii	iii	iv	v	vi
	Vehicle (ddH2O)	35.28	32.77	25.49	14.62	15.55		1	0.2104	0.09407
	Metformin	43.66	36.73	53.59	36.69	16.99		1.7	0.3909	0.1748
	Vehicle (DMSO)	32.4	28.07	31.98	16.19	16.51	7.17	1	0.1356	0.06066
	Clemastine	34.53	58.33	48.56	23.72	16.49	16.83	1.714	0.5915	0.2645

## Sheet: Figure S4A
	Figure S4A	Biological Replicate			Mean	SD	SEM
		i	ii	iii
	Vehicle (ddH2O)	22.0988	18.8854	22.314	21.1	1.92	1.109
	Metformin	27.221	46.6667	18.3976	30.76	14.46	8.35

[truncated: 9 more sheets: Figure S4B, Figure S5A, Figure S5B, Figure S5E, Figure S5F, Figure S5H, Figure S7A, Figure S7D, Figure S7E]
